# Supplementary material for: 1.5 °C degrowth scenarios suggest the need for new mitigation pathways
Source: Nat Commun. 2021 May 11;12:2676. doi: 10.1038/s41467-021-22884-9 (PMC8113441; doi:10.1038/s41467-021-22884-9)
Supplement: Supplementary file 4 — Supplementary Data 1 [file 41467_2021_22884_MOESM4_ESM.xlsx]

## Sheet: global-primary-energy
		Resulting primary energy demand													Year-on-Year rates											Control panel with key stats & scenario selection in AB4		Scenario parameters (change rate incremenets for energy)												Max. NETs rate (GtCO2/year)	CCS parameters
Entity	Code	Year	Coal	Solar	Crude oil	Natural gas	Traditional biofuels	Other renewables	Hydropower	Nuclear	Wind	Total PE demand		Total FE demand		Coal	Solar	Crude oil	Natural gas	Traditional biofuels	Other renewables	Hydropower	Nuclear	Wind	Total PE demand	Max. OS	385.467	Coal	Solar	Crude oil	Natural gas	Traditional biofuels	Other renewables	Hydropower	Nuclear	Wind	Total PE/FE demand	Cement,CH4,N2O	Land Use Change (Mt/year)	-14	CCS (max. % of FF in 2050)	CCS (max. rate linear % p.a.)		-5208.33	Twh/GtCO2	← BECCS
World	OWID_WRL	1800	97.2223	0	0	0	5555.56	0	0	0	0	5653		4399.69												Net-CO2 2050	938	-0.003	-0.0075	-0.003	-0.003	-0.01	0.002	0	-0.005	-0.003	4e-05	-0.02	-269	-14	0.3	0.0133333	1	MODERATE TECHNOLOGY PATH. Net-CO2 2050: 938 Gt CO2-e
World	OWID_WRL	1810	127.778	0	0	0	5833.33	0	0	0	0	5961		4632.35		0.314286	0	0	0	0.05	0	0	0	0	0.0544843	scenario	1	-0.003	-0.0075	-0.003	-0.003	-0.01	0.002	0	-0.005	-0.003	4e-05	-0.02	-269	-14	0.3	0.0133333	1	MODERATE TECHNOLOGY PATH
World	OWID_WRL	1820	152.778	0	0	0	6111.11	0	0	0	0	6264		4862.27		0.195652	0	0	0	0.047619	0	0	0	0	0.0508304	Net-CO2 2100	579	-0.006	-0.0065	-0.006	-0.006	-0.02	0.003	0	-0.01	-0.0025	3e-05	-0.05	-211	-9	0.35	0.0158333	2	STRONG TECHNOLOGY PATH
World	OWID_WRL	1830	263.889	0	0	0	6388.89	0	0	0	0	6653		5134.67		0.727273	0	0	0	0.0454545	0	0	0	0	0.0621009	Cum. CCS	58.2531	-0.009	-0.0055	-0.009	-0.009	-0.03	0.004	0	-0.015	-0.0015	2e-05	-0.075	-183	-8	0.4	0.0183333	3	EXTREME TECHNOLOGY PATH
World	OWID_WRL	1840	355.556	0	0	0	6944.44	0	0	0	0	7300		5615.06		0.347368	0	0	0	0.0869565	0	0	0	0	0.0972494	RE growth 2050	42.5906	-0.012	-0.004	-0.012	-0.012	-0.05	0.005	0	-0.02	-0.0005	1e-05	-0.075	-170	-6	0.45	0.0208333	4	UTOPIAN TECHNOLOGY PATH
World	OWID_WRL	1850	569.445	0	0	0	7222.22	0	0	0	0	7792		5938.16		0.601562	0	0	0	0.04	0	0	0	0	0.0673973			-0.003	-0.0075	-0.003	-0.003	-0.01	0.002	0	-0.005	-0.003	-0.0015	-0.02	-254	-11	0.3	0.0133333	5	MODERATE-DECOUPLED
World	OWID_WRL	1860	1061.11	0	0	0	6944.44	0	0	0	0	8006		5963.13		0.863415	0	0	0	-0.0384615	0	0	0	0	0.0274641			-0.006	-0.0065	-0.006	-0.006	-0.02	0.003	0	-0.01	-0.0025	-0.003	-0.05	-167	-7	0.35	0.0158333	6	STRONG-DECOUPLED PATH
World	OWID_WRL	1870	1641.67	0	5.55556	0	6944.44	0	0	0	0	8592		6254.58		0.54712	0	55555600000	0	0	0	0	0	0	0.0731951			-0.009	-0.0055	-0.009	-0.009	-0.03	0.004	0	-0.015	-0.0015	-0.005	-0.075	-138	-3.6	0.4	0.0183333	7	EXTREME-DECOUPLED PATH
World	OWID_WRL	1880	2541.67	0	33.3334	0	6944.44	0	0	0	0	9519		6723.78		0.548223	0	5	0	0	0	0	0	0	0.107891			-0.012	-0.004	-0.012	-0.012	-0.05	0.005	0	-0.02	-0.0005	-0.007	-0.075	-140	-6	0.45	0.0208333	8	IPCC-DECOUPLED PATH WITH OVERSHOOT
World	OWID_WRL	1890	3855.56	0	88.889	33.3334	6666.67	0	13.8889	0	0	10658		7240.29		0.51694	0	1.66667	333333600000	-0.04	0	138888888900	0	0	0.119655			-0.006	-0.0065	-0.006	-0.006	-0.02	0.003	0	-0.01	-0.0025	-0.009	-0.05	-179	-3.6	0	0	9	DEGROWTH PATH WITH OVERSHOOT
World	OWID_WRL	1900	5727.78	0	180.556	63.8889	6111.11	0	16.6667	0	0	12100		7834.52		0.485591	0	1.03125	0.916667	-0.0833333	0	0.2	0	0	0.135297			-0.017	0	-0.017	-0.017	-0.05	0.009	0	-0.02	0.0035	-0.007	-0.075	-285	0	0	0	10	IPCC-DECOUPLED PATH WITHOUT OVERSHOOT
World	OWID_WRL	1910	8655.56	0	397.223	141.667	6388.89	0	33.3333	0	0	15617		9760.18		0.511154	0	1.2	1.21739	0.0454545	0	1	0	0	0.290661			-0.01	-0.0035	-0.01	-0.01	-0.02	0.006	0	-0.01	0.0005	-0.009	-0.05	-260	0	0	0	11	DEGROWTH PATH WITHOUT OVERSHOOT
World	OWID_WRL	1920	9833.34	0	888.89	233.334	6944.44	0	63.8889	0	0	17964		11312.5		0.136072	0	1.23776	0.647059	0.0869565	0	0.916667	0	0	0.150285			-0.012	-0.004	-0.012	-0.012	-0.02	0.006	0	-0.01	-0.0005	-0.0005	-0.01	-270	-13	0	0	12	ClimateAnalytics PATH
World	OWID_WRL	1930	10125	0	1755.56	602.778	7222.22	0	130.556	0	0	19836		12766.7		0.029661	0	0.975	1.58333	0.04	0	1.04348	0	0	0.104208	CumCDR	-480.965																	0.0130435	https://www.iea.org/weo2017/
World	OWID_WRL	1940	11586.1	0	2652.78	875.001	7222.22	0	191.667	0	0	22528		14539.3		0.144307	0	0.511076	0.451613	0	0	0.468085	0	0	0.135713		2019	-0.0201376	0.288436	0.0184077	0.0276123	-0.00485529	0.005	0	0.0145534	0.159281	0.01	⟵	IEA World Energy Outlook 2019: In the Stated Policies Scenario, energy demand rises by 1% per year to 2040	Scenario factors for calculating energy pathways (as described in Methods):		5	6	7	8 & 10	9 & 11	12
World	OWID_WRL	1950	12602.8	0	5444.45	2091.67	7500	0	333.333	0	0	27972		18722.4		0.0877487	0	1.05236	1.39048	0.0384615	0	0.73913	0	0	0.241655		2020	-0.0231376	0.280936	0.0154077	0.0246123	-0.0148553	0.007	0	0.00955341	0.156281	0.01004	0.015	4e-05	0		8e-05	0.0002	0.00035	0.0012	0.0011	8e-06
World	OWID_WRL	1960	15441.7	0	11097.2	4472.23	8888.89	0	688.889	0	0	40589		28239.8		0.225259	0	1.03827	1.13811	0.185185	0	1.06667	0	0	0.451058		2021	-0.0261376	0.273436	0.0124077	0.0216123	-0.0248553	0.009	0	0.00455341	0.153281	0.01008		4e-05	Mean Input FD Growth Rate 2020-2040
World	OWID_WRL	1965	16322.4	0	17740.4	6823.93	9162.46	5.02	919.899	25.7869	0	51000		36686.5		0.057038	0	0.59863	0.525848	0.0307764	50200000000	0.335337	257868958400	0	0.256498		2022	-0.0291376	0.265936	0.00940766	0.0186123	-0.0348553	0.011	0	-0.000446591	0.150281	0.01012		4e-05	0.01044
World	OWID_WRL	1966	16512.7	0	19104.4	7426.22	9218.17	6.165	986.415	34.5763	0	53289		38522.9		0.0116537	0	0.0768866	0.0882603	0.00608088	0.228088	0.0723084	0.340847	0	0.0448824		2023	-0.0321376	0.258436	0.00640766	0.0156123	-0.0448553	0.013	0	-0.00544659	0.147281	0.01016		4e-05
World	OWID_WRL	1967	16247.4	0	20468.9	7961.26	9274.23	6.425	1009.37	42.4079	0	55010		40046.9		-0.0160638	0	0.0714262	0.0720473	0.00608088	0.0421736	0.0232715	0.226502	0	0.0322956		2024	-0.0351376	0.250936	0.00340766	0.0126123	-0.0548553	0.015	0	-0.0104466	0.144281	0.0102		4e-05
World	OWID_WRL	1968	16493.3	0	22225.4	8668.15	9330.62	7.244	1059.2	52.5231	0	57836		42318.7		0.0151343	0	0.0858116	0.0887919	0.00608088	0.127471	0.0493709	0.238523	0	0.0513725		2025	-0.0381376	0.243436	0.000407657	0.00961233	-0.0648553	0.017	0	-0.0154466	0.141281	0.01024		4e-05
World	OWID_WRL	1969	17008.5	0	24130.4	9510.13	9387.36	7.9149	1122.61	63.4388	0	61230		44959.8		0.0312355	0	0.0857157	0.0971351	0.00608088	0.0926151	0.0598645	0.207826	0	0.0586832		2026	-0.0411376	0.235936	-0.00259234	0.00661233	-0.0748553	0.019	0	-0.0204466	0.138281	0.01028		4e-05
World	OWID_WRL	1970	17244.5	0	26202.1	10351	9444.44	10.3561	1174.78	78.4066	0	64506		47605.7		0.0138762	0	0.0858519	0.0884155	0.00608088	0.308435	0.0464653	0.235942	0	0.0535032		2027	-0.0441376	0.228436	-0.00559234	0.00361233	-0.0848553	0.021	0	-0.0254466	0.135281	0.01032		4e-05
World	OWID_WRL	1971	17139.9	0	27745.8	11048.3	9498.58	12.1802	1221.98	110.005	0	66777		49509.1		-0.00606235	0	0.0589155	0.0673689	0.00573221	0.176138	0.0401841	0.403003	0	0.035206		2028	-0.0471376	0.220936	-0.00859234	0.000612331	-0.0948553	0.023	0	-0.0304466	0.132281	0.01036		4e-05
World	OWID_WRL	1972	17338.4	0	29867.5	11634.7	9553.03	13.1025	1277.2	150.897	0	69835		52024.9		0.0115789	0	0.0764695	0.0530722	0.00573221	0.0757192	0.0451845	0.371733	0	0.0457942		2029	-0.0501376	0.213436	-0.0115923	-0.00238767	-0.104855	0.025	0	-0.0354466	0.129281	0.0104		4e-05
World	OWID_WRL	1973	17673.1	0	32787.7	11377.1	9607.79	32.0849	1292.75	533.304	0	73303.9		54876.5		0.0193034	0	0.0977727	-0.0221364	0.00573221	1.44876	0.0121789	2.53422	0	0.0496725		2030	-0.0531376	0.205936	-0.0145923	-0.00538767	-0.114855	0.027	0	-0.0404466	0.126281	0.01044		4e-05
World	OWID_WRL	1974	17687.7	0	32313.7	11655.7	9662.86	33.9588	1419.05	693.126	0	73466.1		54858.6		0.000828853	0	-0.0144592	0.0244876	0.00573221	0.0584041	0.0976943	0.299683	0	0.00221305		2031	-0.0561376	0.198436	-0.0175923	-0.00838767	-0.124855	0.029	0	-0.0454466	0.123281	0.01048		4e-05
World	OWID_WRL	1975	18031.6	0	31985.6	11661.1	9718.25	34.4837	1440.45	958.844	0	73830.3		54887.4		0.0194432	0	-0.0101533	0.000457898	0.00573221	0.0154559	0.0150842	0.383362	0	0.0049573		2032	-0.0591376	0.190936	-0.0205923	-0.0113877	-0.134855	0.031	0	-0.0504466	0.120281	0.01052		4e-05
World	OWID_WRL	1976	18688.4	0	34075.7	12355.2	9773.96	38.461	1435.23	1140.51	0	77507.5		57660.8		0.0364227	0	0.0653468	0.0595249	0.00573221	0.115338	-0.00362634	0.189461	0	0.0498056		2033	-0.0621376	0.183436	-0.0235923	-0.0143877	-0.144855	0.033	0	-0.0554466	0.117281	0.01056		4e-05
World	OWID_WRL	1977	19241.4	0	35237.2	12761.2	9829.99	40.5626	1472.56	1409	0	79992		59423.1		0.0295922	0	0.0340841	0.0328662	0.00573221	0.0546425	0.0260104	0.235419	0	0.0320549		2034	-0.0651376	0.175936	-0.0265923	-0.0173877	-0.154855	0.035	0	-0.0604466	0.114281	0.0106		4e-05
World	OWID_WRL	1978	19456.8	0	36450.4	13294.9	9886.33	42.9675	1588.7	1629.77	0.003	82349.9		61212.2		0.0111917	0	0.0344316	0.0418174	0.00573221	0.0592892	0.078873	0.156683	30000000	0.029477		2035	-0.0681376	0.168436	-0.0295923	-0.0203877	-0.164855	0.037	0	-0.0654466	0.111281	0.01064		4e-05
World	OWID_WRL	1979	20359.5	0	37064.8	14119.4	9943	46.1693	1667.58	1683.24	0.006	84883.6		62894.1		0.0463964	0	0.0168542	0.0620142	0.00573221	0.074518	0.0496506	0.0328101	1	0.0307683		2036	-0.0711376	0.160936	-0.0325923	-0.0233877	-0.174855	0.039	0	-0.0704466	0.108281	0.01068		4e-05
World	OWID_WRL	1980	20856.5	0	35605.2	14237.5	10000	49.3854	1698.61	1871.98	0.0105	84319.2		62033		0.0244116	0	-0.039379	0.0083653	0.00573221	0.0696574	0.0186046	0.112129	0.75	-0.00664995		2037	-0.0741376	0.153436	-0.0355923	-0.0263877	-0.184855	0.041	0	-0.0754466	0.105281	0.01072		4e-05
World	OWID_WRL	1981	21148.7	0	34315.5	14395.2	10105.9	53.1545	1725.23	2199.83	0.0105	83943.6		61331.3		0.0140082	0	-0.0362208	0.0110769	0.0105918	0.0763218	0.0156736	0.175135	0	-0.00445472		2038	-0.0771376	0.145936	-0.0385923	-0.0293877	-0.194855	0.043	0	-0.0804466	0.102281	0.01076		4e-05
World	OWID_WRL	1982	21384.2	0	33257.2	14470.5	10213	61.3706	1796.88	2412.22	0.0185	83595.4		60770.2		0.0111373	0	-0.0308416	0.00523166	0.0105918	0.154568	0.0415309	0.0965485	0.761905	-0.00414793		2039	-0.0801376	0.138436	-0.0415923	-0.0323877	-0.204855	0.045	0	-0.0854466	0.0992814	0.0108		4e-05
World	OWID_WRL	1983	22040.2	0.003	33046.6	14703.6	10321.1	68.0179	1879.27	2708.94	0.0327949	84767.8		61326.1		0.0306756	30000000	-0.00633275	0.0161099	0.0105918	0.108315	0.0458493	0.123006	0.7727	0.014025		2040	-0.0831376	0.130936	-0.0445923	-0.0353877	-0.214855	0.047	0	-0.0904466	0.0962814	0.01084		4e-05
World	OWID_WRL	1984	22997.5	0.00631111	33808.6	15902.7	10430.4	76.0092	1941.06	3274.53	0.0447556	88430.9		63610.5		0.0434333	1.1037	0.0230584	0.0815516	0.0105918	0.117488	0.0328799	0.208784	0.364709	0.0432131		2041	-0.0861376	0.123436	-0.0475923	-0.0383877	-0.224855	0.049	0	-0.0954466	0.0932814	0.01088		4e-05
World	OWID_WRL	1985	23906.3	0.0117475	33860.6	16261.2	10540.9	77.7922	1979.59	3918.35	0.0642202	90544.8		64678.7		0.0395196	0.861396	0.00153832	0.0225396	0.0105918	0.0234579	0.0198503	0.196615	0.43491	0.023905		2042	-0.0891376	0.115936	-0.0505923	-0.0413877	-0.234855	0.051	0	-0.100447	0.0902814	0.01092		4e-05
World	OWID_WRL	1986	24183	0.0151838	34887.9	16420.7	10652.6	85.5791	2006.71	4196.82	0.138831	92433.3		66065.4		0.0115715	0.292519	0.0303379	0.00981068	0.0105918	0.100099	0.0137006	0.0710675	1.1618	0.0208574		2043	-0.0921376	0.108436	-0.0535923	-0.0443877	-0.244855	0.053	0	-0.105447	0.0872814	0.01096		4e-05
World	OWID_WRL	1987	25145.1	0.010603	35583	17282.1	10765.4	91.6429	2034.51	4565.22	0.195377	95467.2		67974		0.0397862	-0.30169	0.0199249	0.0524582	0.0105918	0.0708551	0.0138551	0.0877809	0.407296	0.0328218		2044	-0.0951376	0.100936	-0.0565923	-0.0473877	-0.254855	0.055	0	-0.110447	0.0842814	0.011		4e-05
World	OWID_WRL	1988	25890	0.010196	36771.8	18089.1	10879.4	94.2807	2099.11	4977.17	0.33158	98801.1		70236.8		0.029623	-0.0383919	0.0334083	0.0466951	0.0105918	0.0287843	0.0317502	0.0902377	0.69713	0.0349228		2045	-0.0981376	0.0934361	-0.0595923	-0.0503877	-0.264855	0.057	0	-0.115447	0.0812814	0.01104		4e-05
World	OWID_WRL	1989	26152.1	0.262223	37373.1	18894	10994.7	104.034	2086.54	5118.63	2.64978	100726		71570.9		0.0101237	24.7183	0.0163542	0.0444984	0.0105918	0.103453	-0.00598807	0.0284219	6.99137	0.0194821		2046	-0.101138	0.0859361	-0.0625923	-0.0533877	-0.274855	0.059	0	-0.120447	0.0782814	0.01108		4e-05
World	OWID_WRL	1990	25817.7	0.388295	37812.2	19484.9	11111.1	116.54	2161.05	5264.41	3.63247	101772		72415.3		-0.0127869	0.48078	0.0117472	0.0312755	0.0105918	0.120211	0.0357083	0.0284793	0.370859	0.0103835		2047	-0.104138	0.0784361	-0.0655923	-0.0563877	-0.284855	0.061	0	-0.125447	0.0752814	0.01112		4e-05
World	OWID_WRL	1991	25533.2	0.505203	37816.6	19976.5	11242.8	121.497	2213.13	5516.29	4.08671	102425		72842.1		-0.0110179	0.30108	0.000117035	0.025228	0.0118479	0.0425339	0.0241016	0.0478471	0.125049	0.00641314		2048	-0.107138	0.0709361	-0.0685923	-0.0593877	-0.294855	0.063	0	-0.130447	0.0722814	0.01116		4e-05
World	OWID_WRL	1992	25466.2	0.468585	38463.2	19979.3	11376	130.443	2211.51	5558.18	4.73321	103190		73523.7		-0.0026249	-0.0724813	0.0170994	0.000139163	0.0118479	0.0736262	-0.000735231	0.00759362	0.158197	0.00747301		2049	-0.110138	0.0634361	-0.0715923	-0.0623877	-0.304855	0.065	0	-0.135447	0.0692814	0.0112		4e-05
World	OWID_WRL	1993	25586.7	0.556698	38223.3	20270	11510.7	134.826	2344.27	5749.6	5.69757	103826		73861.2		0.00473184	0.188039	-0.00623925	0.0145501	0.0118479	0.0336014	0.0600318	0.0344392	0.203743	0.00615967		2050	-0.113138	0.0559361	-0.0745923	-0.0653877	-0.314855	0.067	0	-0.140447	0.0662814	0.01124		4e-05
World	OWID_WRL	1994	25721.5	0.600014	39070.2	20394.2	11647.1	139.914	2359.69	5857.57	7.12293	105198		74941.2		0.00526946	0.0778096	0.0221566	0.00612747	0.0118479	0.0377436	0.00658047	0.018778	0.25017	0.013217		2051	-0.116138	0.0484361	-0.0775923	-0.0683877	-0.324855	0.069	0	-0.145447	0.0632814	0.01128		4e-05
World	OWID_WRL	1995	25856.1	0.640814	39586.6	21109.4	11785.1	145.719	2488.99	6111.62	8.26192	107092		76268.8		0.00523145	0.0679982	0.013219	0.0350698	0.0118479	0.0414889	0.0547921	0.0433716	0.159905	0.0180096		2052	-0.119138	0.0409361	-0.0805923	-0.0713877	-0.334855	0.071	0	-0.150447	0.0602814	0.01132		4e-05
World	OWID_WRL	1996	26511.4	0.705208	40520.7	22164.4	11924.7	149.813	2523.83	6333.75	9.2046	110139		78347		0.0253452	0.100488	0.0235963	0.0499766	0.0118479	0.028092	0.013998	0.0363449	0.114099	0.0284436		2053	-0.122138	0.0334361	-0.0835923	-0.0743877	-0.344855	0.073	0	-0.155447	0.0572814	0.01136		4e-05
World	OWID_WRL	1997	26533	0.756585	41571.9	22035.2	12066	161.067	2569.62	6290.25	12.0178	111240		79383.8		0.000813783	0.0728534	0.0259426	-0.0058259	0.0118479	0.075119	0.0181462	-0.00686668	0.305631	0.00999983		2054	-0.125138	0.0259361	-0.0865923	-0.0773877	-0.354855	0.075	0	-0.160447	0.0542814	0.0114		4e-05
World	OWID_WRL	1998	26342.1	0.831789	41786.6	22438.8	12209	168.571	2590.56	6398.38	15.9213	111951		79926.5		-0.00719507	0.0993995	0.00516418	0.0183124	0.0118479	0.0465932	0.00814736	0.01719	0.324805	0.00638981		2055	-0.128138	0.0184361	-0.0895923	-0.0803877	-0.364855	0.077	0	-0.165447	0.0512814	0.01144		4e-05
World	OWID_WRL	1999	26527.1	0.916197	42532.8	23073.9	12414.1	177.198	2608.3	6643.08	21.2162	113999		81380.3		0.00702274	0.101478	0.0178569	0.0283071	0.0167968	0.051177	0.00684792	0.0382429	0.332569	0.0182925		2056	-0.131138	0.0109361	-0.0925923	-0.0833877	-0.374855	0.079	0	-0.170447	0.0482814	0.01148		4e-05
World	OWID_WRL	2000	27421.7	1.12541	43057.6	23991.1	12500	185.452	2654.7	6791.88	31.4209	116635		83074.6		0.0337262	0.228347	0.0123385	0.0397499	0.00692314	0.0465809	0.0177909	0.0223992	0.48099	0.023127		2057	-0.134138	0.00343613	-0.0955923	-0.0863877	-0.384855	0.081	0	-0.175447	0.0452814	0.01152		4e-05
World	OWID_WRL	2001	27876.2	1.40907	43449	24325.4	12500	191.229	2586.48	6983.61	38.3909	117952		83879.2		0.0165736	0.252057	0.00909162	0.013935	0	0.0311462	-0.0256993	0.0282303	0.221827	0.0112899		2058	-0.137138	0	-0.0985923	-0.0893877	-0.394855	0.083	0	-0.180447	0.0422814	0.01156		4e-05
World	OWID_WRL	2002	28956.9	1.77537	43825.3	25046.1	12470	205.853	2633.59	7095.2	52.3318	120287		85310.9		0.0387692	0.259956	0.00866076	0.0296262	-0.0024	0.0764774	0.0182141	0.0159778	0.363128	0.0197991		2059	-0.140138	0	-0.101592	-0.0923877	-0.404855	0.085	0	-0.185447	0.0392814	0.0116		4e-05
World	OWID_WRL	2003	31507	2.26918	44812.1	25735.4	12328.7	217.379	2628.62	6951.53	62.9169	124246		87770.8		0.0880646	0.278146	0.0225163	0.0275196	-0.011331	0.0559912	-0.00188735	-0.020249	0.20227	0.0329112		2060	-0.143138	0	-0.104592	-0.0953877	-0.414855	0.087	0	-0.190447	0.0362814	0.01164		4e-05
World	OWID_WRL	2004	33687.4	2.9868	46503.8	26717.4	12159.8	234.573	2805.33	7255.59	85.1172	129452		91203.7		0.0692012	0.316244	0.0377509	0.0381596	-0.0137038	0.0790949	0.0672244	0.0437411	0.35285	0.0419009		2061	-0.146138	0	-0.107592	-0.0983877	-0.424855	0.089	0	-0.195447	0.0332814	0.01168		4e-05
World	OWID_WRL	2005	36152.5	4.17771	47113.1	27445.4	12076.1	254.824	2915.84	7286.97	104.086	133353		93540.8		0.0731759	0.398723	0.0131017	0.0272481	-0.00687554	0.0863308	0.0393946	0.00432511	0.222854	0.0301354		2062	-0.149138	0	-0.110592	-0.101388	-0.434855	0.091	0	-0.200447	0.0302814	0.01172		4e-05
World	OWID_WRL	2006	38043.9	5.73272	47719.5	28137.3	11993.1	271.873	3026.57	7377.85	132.859	136709		95596.1		0.0523179	0.372217	0.0128699	0.0252101	-0.00687554	0.0669058	0.0379756	0.0124705	0.276437	0.0251634		2063	-0.152138	0	-0.113592	-0.104388	-0.444855	0.093	0	-0.205447	0.0272814	0.01176		4e-05
World	OWID_WRL	2007	40172.7	7.77191	48426.3	29289.6	11910.7	294.839	3079.44	7227.47	170.683	140579		98036.5		0.0559559	0.355711	0.0148124	0.0409505	-0.00687554	0.0844759	0.0174663	-0.0203819	0.284689	0.0283136		2064	-0.155138	0	-0.116592	-0.107388	-0.454855	0.095	0	-0.210447	0.0242814	0.0118		4e-05
World	OWID_WRL	2008	40744.6	12.6221	48181.4	29987.6	11828.8	315.046	3256.25	7204.9	220.572	141752		98729.5		0.0142382	0.624071	-0.00505754	0.0238325	-0.00687554	0.0685352	0.0574181	-0.0031234	0.292294	0.00833983		2065	-0.158138	0	-0.119592	-0.110388	-0.464855	0.097	0	-0.215447	0.0212814	0.01184		4e-05
World	OWID_WRL	2009	40131	20.965	47374.1	29377.7	11747.4	339.413	3250.2	7103.28	275.949	139620		97283.3		-0.0150615	0.660972	-0.0167542	-0.0203398	-0.00687554	0.0773439	-0.00185707	-0.0141043	0.251062	-0.0150387		2066	-0.161138	0	-0.122592	-0.113388	-0.474855	0.099	0	-0.220447	0.0182814	0.01188		4e-05
World	OWID_WRL	2010	41985.1	33.6832	48868.6	31567	11666.7	378.851	3432.95	7282.92	341.614	145557		101271		0.0462016	0.606636	0.0315464	0.0745237	-0.00687554	0.116195	0.056226	0.0252895	0.237961	0.0425252		2067	-0.164138	0	-0.125592	-0.116388	-0.484855	0.101	0	-0.225447	0.0152814	0.01192		4e-05
World	OWID_WRL	2011	43990.6	65.0359	49377	32333	11553.4	397.908	3499.2	6978.35	436.786	148631		103241		0.0477677	0.930813	0.0104025	0.0242666	-0.00971058	0.0503019	0.0192985	-0.0418196	0.278595	0.021118		2068	-0.167138	0	-0.128592	-0.119388	-0.494855	0.103	0	-0.230447	0.0122814	0.01196		4e-05
World	OWID_WRL	2012	44161.3	100.764	49983.2	33175.3	11441.2	430.85	3666.77	6506.44	523.809	149990		104501		0.00387929	0.549367	0.0122771	0.0260488	-0.00971058	0.0827859	0.0478891	-0.0676238	0.199235	0.00913851		2069	-0.170138	0	-0.131592	-0.122388	-0.504855	0.105	0	-0.235447	0.00928136	0.012		4e-05
World	OWID_WRL	2013	44973.4	139.059	50594.4	33697.6	11330.1	464.06	3793.23	6557.04	645.302	152194		106044		0.0183907	0.380036	0.0122288	0.0157436	-0.00971058	0.0770815	0.034487	0.00777568	0.231941	0.0146986		2070	-0.173138	0	-0.134592	-0.125388	-0.514855	0.107	0	-0.240447	0.00628136	0.01204		4e-05
World	OWID_WRL	2014	44940.5	197.911	51001.5	33926.4	11220.1	502.159	3883.14	6686.19	712.032	153070		106756		-0.00073146	0.423217	0.00804645	0.00679141	-0.00971058	0.0820986	0.0237039	0.0196972	0.103408	0.00575443		2071	-0.176138	0	-0.137592	-0.128388	-0.524855	0.109	0	-0.245447	0.00328136	0.01208		4e-05
World	OWID_WRL	2015	43832.9	260.739	51936.7	34664.7	11111.1	536.466	3884.42	6777.78	831.385	153836		107700		-0.0246462	0.31746	0.0183371	0.021762	-0.00971058	0.0683197	0.000328063	0.0136983	0.167623	0.00500628		2072	-0.179138	0	-0.140592	-0.131388	-0.534855	0.111	0	-0.250447	0.000281359	0.01212		4e-05
World	OWID_WRL	2016	43147.8	328.378	52896.4	35501.9	11111.1	556.623	4017.74	6882.22	956.874	155399		109157		-0.015629	0.259412	0.0184782	0.0241504	0	0.0375739	0.0343234	0.0154085	0.15094	0.0101592		2073	-0.182138	0	-0.143592	-0.134388	-0.544855	0.113	0	-0.255447	0	0.01216		4e-05
		2017	43245.5	453.518	53579.5	36540.2	11111.1	584.976	4065.44	6944.69	1127.99	157653	157653	110892		0.00226222	0.381084	0.0129123	0.0292473	0	0.0509365	0.0118722	0.00907761	0.178828	0.0145029		2074	-0.185138	0	-0.146592	-0.137388	-0.554855	0.115	0	-0.260447	0	0.0122		4e-05
		2018	43869.5	584.631	54219.7	38488.6	11111.1	625.805	4193.1	7109.03	1269.95	161471	161471	113541		0.0144297	0.289103	0.011949	0.0533211	0	0.069797	0.0314015	0.0236644	0.125856	0.024221		2075	-0.188138	0	-0.149592	-0.140388	-0.564855	0.117	0	-0.265447	0	0.01224		4e-05
		2019	42120.4	753.26	55217.7	39673.4	11003.5	628.934	4193.1	7212.49	1472.23	163086	162275	114676							NEW RENEWABLES						2076	-0.191138	0	-0.152592	-0.143388	-0.574855	0.119	0	-0.270447	0	0.01228		4e-05
		2020	40193.8	964.877	56068.5	41392	10679	633.337	4193.1	7281.4	1702.32	164723	163108	115827							3300.53						2077	-0.194138	0	-0.155592	-0.146388	-0.584855	0.121	0	-0.275447	0	0.01232		4e-05
		2021	38120.2	1228.71	56764.2	43593.8	10154.7	639.037	4193.1	7314.55	1963.25	166384	163971	116995							3831						2078	-0.197138	0	-0.158592	-0.149388	-0.594855	0.123	0	-0.280447	0	0.01236		4e-05
		2022	35931.1	1555.47	57298.2	46208.5	9459.17	646.066	4193.1	7311.28	2258.29	168068	164861	118179							4459.82						2079	-0.200138	0	-0.161592	-0.152388	-0.604855	0.125	0	-0.285447	0	0.0124		4e-05
		2023	33658.7	1957.46	57665.4	49150.1	8629.61	654.465	4193.1	7271.46	2590.89	169775	165771	119379							5202.82						2080	-0.203138	0	-0.164592	-0.155388	-0.614855	0.127	0	-0.290447	0	0.01244		4e-05
		2024	31334.9	2448.65	57861.9	52321	7708.82	664.282	4193.1	7195.5	2964.71	171507	166693	120597							6077.65						2081	-0.206138	0	-0.167592	-0.158388	-0.624855	0.129	0	-0.295447	0	0.01248		4e-05
		2025	28990.4	3044.74	57885.4	55617	6741.33	675.575	4193.1	7084.36	3383.57	173263	167615	121832							7103.89						2082	-0.209138	0	-0.170592	-0.161388	-0.634855	0.131	0	-0.300447	0	0.01252		4e-05
		2026	26654.3	3763.11	57735.4	58932.1	5769.86	688.411	4193.1	6939.5	3851.45	175044	168527	123085							8302.97						2083	-0.212138	0	-0.173592	-0.164388	-0.644855	0.133	0	-0.305447	0	0.01256		4e-05
		2027	24353.3	4622.74	57412.5	62162.8	4832.2	702.868	4193.1	6762.92	4372.48	176851	169415	124355							9698.09						2084	-0.215138	0	-0.176592	-0.167388	-0.654855	0.135	0	-0.310447	0	0.0126		4e-05
		2028	22111.5	5644.07	56919.2	65211.6	3958.96	719.034	4193.1	6557.01	4950.88	178683	170265	125643							11314						2085	-0.218138	0	-0.179592	-0.170388	-0.664855	0.137	0	-0.315447	0	0.01264		4e-05
		2029	19949.8	6848.72	56259.4	67989.4	3172.25	737.009	4193.1	6324.59	5590.94	180541	171065	126950							13176.7						2086	-0.221138	0	-0.182592	-0.173388	-0.674855	0.139	0	-0.320447	0	0.01268		4e-05
		2030	17886	8259.12	55438.4	70416.5	2485.4	756.909	4193.1	6068.78	6296.97	182426	171801	128275							15313						2087	-0.224138	0	-0.185592	-0.176388	-0.684855	0.141	0	-0.325447	0	0.01272		4e-05
		2031	15934.2	9898.03	54463.1	72423.3	1903.51	778.859	4193.1	5792.97	7073.27	184338	172460	129619							17750.2						2088	-0.227138	0	-0.188592	-0.179388	-0.694855	0.143	0	-0.330447	0	0.01276		4e-05
		2032	14105.3	11787.9	53341.6	73949.8	1424.73	803.004	4193.1	5500.74	7924.05	186277	173030	130983							20515						2089	-0.230138	0	-0.191592	-0.182388	-0.704855	0.145	0	-0.335447	0	0.0128		4e-05
		2033	12406.8	13950.2	52083.2	74944.9	1041.87	829.503	4193.1	5195.74	8853.39	188244	173499	132366							23633.1						2090	-0.233138	0	-0.194592	-0.185388	-0.714855	0.147	0	-0.340447	0	0.01284		4e-05
		2034	10843.2	16404.6	50698.1	76264.4	0	858.535	4193.1	4881.68	9865.17	190240	174009	133769							27128.3						2091	-0.236138	0	-0.197592	-0.188388	-0.724855	0.149	0	-0.345447	0	0.01288		4e-05
		2035	9415.85	19167.7	49197.9	75804.7	0	890.301	4193.1	4562.19	10963	192264	174195	135193							31021						2092	-0.239138	0	-0.200592	-0.191388	-0.734855	0.151	0	-0.350447	0	0.01292		4e-05
		2036	8123.86	22252.5	47594.4	74781.3	0	925.023	4193.1	4240.8	12150.1	194317	174261	136636							35327.6						2093	-0.242138	0	-0.203592	-0.194388	-0.744855	0.153	0	-0.355447	0	0.01296		4e-05
		2037	6963.94	25666.8	45900.4	73160.7	0	962.949	4193.1	3920.84	13429.2	196400	174198	138101							40059						2094	-0.245138	0	-0.206592	-0.197388	-0.754855	0.155	0	-0.360447	0	0.013		4e-05
		2038	5931.02	29412.6	44129	70920.5	0	1004.36	4193.1	3605.42	14802.8	198514	173999	139587							45219.7						2095	-0.248138	0	-0.209592	-0.200388	-0.764855	0.157	0	-0.365447	0	0.01304		4e-05
		2039	5018.51	33484.3	42293.6	68051.5	0	1049.55	4193.1	3297.35	16272.4	200657	173660	141095							50806.3						2096	-0.251138	0	-0.212592	-0.203388	-0.774855	0.159	0	-0.370447	0	0.01308		4e-05
		2040	4218.74	37868.6	40407.6	64558.4	0	1098.88	4193.1	2999.12	17839.2	202833	173184	142624							56806.7						2097	-0.254138	0	-0.215592	-0.206388	-0.784855	0.161	0	-0.375447	0	0.01312		4e-05
		2041	3523.26	42543	38484.5	60462.2	0	1152.73	4193.1	2712.86	19503.2	205039	172575	144176							63199						2098	-0.257138	0	-0.218592	-0.209388	-0.794855	0.163	0	-0.380447	0	0.01316		4e-05
		2042	2923.15	47475.3	36537.5	55800.6	0	1211.51	4193.1	2440.36	21264	207278	171846	145750							69950.8						2099	-0.260138	0	-0.221592	-0.212388	-0.804855	0.165	0	-0.385447	0	0.0132		4e-05
		2043	2409.3	52623.3	34579.4	50629.2	0	1275.72	4193.1	2183.04	23120	209550	171013	147348							77019						2100	-0.263138	0	-0.224592	-0.215388	-0.814855	0.167	0	-0.390447	0	0.01324		4e-05
		2044	1972.67	57934.9	32622.4	45021	0	1345.89	4193.1	1941.93	25068.6	211855	170101	148969							84349.3
		2045	1604.49	63348.1	30678.4	39067	0	1422.61	4193.1	1717.74	27106.2	214194	169138	150613							91876.9						Average 2020-2040	-0.0531376	0.205936	-0.0145923	-0.00538767	-0.114855	0.027	0	-0.0404466	0.126281	0.01044
		2046	1296.35	68792	28758.1	32874.1	0	1506.54	4193.1	1510.84	29228.1	216567	168159	152282							99526.6
		2047	1040.41	74187.8	26871.8	26564.1	0	1598.44	4193.1	1321.31	31428.4	218976	167205	153975							107215
		2048	829.419	77620.7	25028.6	23557.8	0	1714.7	4193.1	1148.95	33381.7	221419	167475	155694							112717																						ITERATIVE SCHEME FED
		2049	656.78	80397.6	23236.8	22088	0	1808.88	4193.1	993.33	34970.5	223899	168345	157437							117177					ITERATIVE SCHEME - PED											prescribed sum	single-carrier-projected total		Difference				Coal	Solar	Crude oil	Natural gas	Traditional biofuels	Other renewables
		2050	516.574	83123.9	21503.5	20643.8	0	1902.31	4193.1	853.821	36545.5	226416	169282	159207							121572				2016		Total - (All but Ren)	43147.8	328.378	52896.4	35501.9	11111.1	556.623	4017.74	6882.22	956.874	155399						Total - (All but Ren)	21286.1	328.378	47993.6	23034.7	8703.45	556.623
		2051	403.554	85790.7	19835	19232	0	1995.5	4193.1	729.635	38108	228970	170288	161003							125894				2017	Total - (All but NG)	2166.48	43245.5	453.518	53579.5	36540.2	11111.1	584.976	4065.44	6944.69	1127.99	157653	157653		0		Total - (All but NG)	2166.48	21334.2	453.518	48613.3	23708.4	8703.45	584.976
		2052	313.125	88390.5	18236.4	17859	0	2088.97	4193.1	619.864	39659.6	231562	171361	162825							130139				2018	36540.2	2480.39	43869.5	584.631	54219.7	38488.6	11111.1	625.805	4193.1	7109.03	1269.95	161471	161471		0		23708.4	2480.39	21642.1	584.631	49194.1	24972.5	8703.45	625.805
		2053	241.307	90916.2	16712	16530.6	0	2183.25	4193.1	523.508	41201.7	234192	172502	164675							134301				2019	38488.6	3665.5	42120.4	753.26	55217.7	39551.3	11003.5	628.934	4193.1	7212.49	1472.23	163086	162153		933.094		24972.5	2854.43	20779.2	753.26	50099.7	25662.1	8619.14	628.934
		2054	184.693	93362	15264.9	15251.3	0	2278.91	4193.1	439.513	42736.3	236862	173711	166552							138377				2020	40484.4	4915.62	40193.8	964.877	56068.5	40524.8	10679	633.337	4193.1	7281.4	1702.32	164723	162241		2482.32		25741.3	3300.53	19828.8	964.877	50871.6	26293.7	8364.96	633.337
		2055	140.393	95401.7	13897.3	14025.3	692.612	2363.28	4193.1	366.797	44057.3	239572	175138	168458							142515				2021	43007.1	6243.39	38120.2	1228.71	56764.2	41400.6	10154.7	639.037	4193.1	7314.55	1963.25	166384	161778		4605.54		26856.4	3831	18805.8	1228.71	51502.8	26862	7954.3	639.037
		2056	105.986	97033.9	12610.5	12855.7	2093.65	2435.34	4193.1	304.278	45153.5	242322	176786	170392							146716				2022	46006.2	7666.39	35931.1	1555.47	57298.2	42171.2	9459.17	646.066	4193.1	7311.28	2258.29	168068	160824		7243.85		28284.9	4459.82	17725.8	1555.47	51987.3	27361.9	7409.46	646.066
		2057	79.4595	98585.3	11405	11745.2	3494.7	2509.13	4193.1	250.893	46238.9	245114	178502	172355							150828				2023	49415	9206.95	33658.7	1957.46	57665.4	42829.6	8629.61	654.465	4193.1	7271.46	2590.89	169775	159451		10324.6		29981.4	5202.82	16604.8	1957.46	52320.5	27789.1	6759.67	654.465
		2058	59.1601	100057	10280.6	10695.3	4895.74	2584.95	4193.1	205.621	47312.3	247947	180284	174347							154850				2024	53154.2	10891.8	31334.9	2448.65	57861.9	43369.7	7708.82	664.282	4193.1	7195.5	2964.71	171507	157742		13765.4		31890	6077.65	15458.4	2448.65	52498.7	28139.6	6038.4	664.282
		2059	43.7408	101455	9236.14	9707.18	6296.78	2663.03	4193.1	167.489	48371.1	250823	182133	176370							158785				2025	57135.1	12751.6	28990.4	3044.74	57885.4	43786.6	6741.33	675.575	4193.1	7084.36	3383.57	173263	155785		17478		33947.4	7103.89	14301.8	3044.74	52520.1	28410.1	5280.55	675.575
		2060	32.1151	102781	8270.11	8781.23	7697.82	2743.62	4193.1	135.591	49412.9	253743	184048	178422							162636				2026	61264.7	14820.2	26654.3	3763.11	57735.4	44076.2	5769.86	688.411	4193.1	6939.5	3851.45	175044	153671		21373.1		36086	8302.97	13149.3	3763.11	52384	28597.9	4519.59	688.411
		2061	23.4145	104042	7380.31	7917.27	9098.86	2827.04	4193.1	109.09	50436.1	256707	186027	180506							166404				2027	65449.3	17134	24353.3	4622.74	57412.5	44235.4	4832.2	702.868	4193.1	6762.92	4372.48	176851	151487		25363.3		38236.9	9698.09	12014.2	4622.74	52091	28701.2	3785.11	702.868
		2062	16.9513	105242	6564.1	7114.56	10499.9	2913.65	4193.1	87.2236	51439.4	259715	188071	182622							170095				2028	69598.7	19731.6	22111.5	5644.07	56919.2	44262.5	3958.96	719.034	4193.1	6557.01	4950.88	178683	149316		29366.8		40333.1	11314	10908.2	5644.07	51643.5	28718.8	3101.09	719.034
		2063	12.1858	106386	5818.47	6371.88	11900.9	3003.9	4193.1	69.3038	52421.9	262770	190178	184770							173713				2029	73629.2	22652.8	19949.8	6848.72	56259.4	44156.8	3172.25	737.009	4193.1	6324.59	5590.94	180541	147233		33308.7		42311.2	13176.7	9841.83	6848.72	51044.8	28650.2	2484.85	737.009
		2064	8.69814	107479	5140.08	5687.62	13302	3098.32	4193.1	54.7191	53383.4	265870	192347	186950							177263				2030	77465.5	25937.9	17886	8259.12	55438.4	43918.9	2485.4	756.909	4193.1	6068.78	6296.97	182426	145304		37122.6		44113.5	15313	8823.67	8259.12	50299.9	28495.9	1946.84	756.909
		2065	6.16465	108526	4525.37	5059.78	14703	3197.5	4193.1	42.93	54323.8	269018	194577	189163							180750				2031	81041.4	29627.7	15934.2	9898.03	54463.1	43550.5	1903.51	778.859	4193.1	5792.97	7073.27	184338	143588		40750.4		45688.3	17750.2	7860.8	9898.03	49415	28256.9	1491.04	778.859
		2066	4.338	109531	3970.59	4486.06	16104.1	3302.19	4193.1	33.4662	55243.4	272214	196868	191411							184181				2032	84300.9	33761.9	14105.3	11787.9	53341.6	43054.6	1424.73	803.004	4193.1	5500.74	7924.05	186277	142135		44142.2		46990.4	20515	6958.55	11787.9	48397.5	27935.1	1116.01	803.004
		2067	3.03082	110499	3471.92	3963.94	17505.1	3413.2	4193.1	25.9214	56142.7	275459	199218	193692							187560				2033	87196.7	38378.7	12406.8	13950.2	52083.2	42435.1	1041.87	829.503	4193.1	5195.74	8853.39	188244	140989		47255.3		47980.9	23633.1	6120.65	13950.2	47255.7	27533.2	816.105	829.503
		2068	2.10236	111435	3025.45	3490.69	18906.2	3531.53	4193.1	19.9479	57022.4	278753	201626	196009							190895				2034	89690.4	43359.2	10843.2	16404.6	50698.1	41697.3	0	858.535	4193.1	4881.68	9865.17	190240	139442		50798		48626.5	27128.3	5349.25	16404.6	45999	27054.4	0	858.535
		2069	1.44783	112342	2627.33	3063.48	20307.2	3658.32	4193.1	15.2512	57883.3	282098	204092	198361							194191				2035	92495.3	49090.1	9415.85	19167.7	49197.9	40847.2	0	890.301	4193.1	4562.19	10963	192264	139237		53026.6		49482.6	31021	4645.11	19167.7	44637.8	26502.9	0	890.301
		2070	0.989885	113225	2273.71	2679.35	21708.2	3794.89	4193.1	11.5841	58726.3	285495	206613	200749							197454				2036	93873.8	55383.7	8123.86	22252.5	47594.4	39891.8	0	925.023	4193.1	4240.8	12150.1	194317	139372		54945.6		49184.4	35327.6	4007.74	22252.5	43182.9	25883	0	925.023
		2071	0.671884	114087	1960.86	2335.36	23109.3	3942.78	4193.1	8.74084	59552.1	288944	209190	203174							200691				2037	94837.4	62261.3	6963.94	25666.8	45900.4	38839.2	0	962.949	4193.1	3920.84	13429.2	196400	139877		56523.8		48520.3	40059	3435.52	25666.8	41646	25200	0	962.949
		2072	0.452725	114931	1685.18	2028.52	24510.3	4103.78	4193.1	6.55173	60361.6	292446	211821	205637							203907				2038	95362.9	69734.4	5931.02	29412.6	44129	37697.8	0	1004.36	4193.1	3605.42	14802.8	198514	140776		57737.5		47468.8	45219.7	2925.94	29412.6	40038.7	24459.5	0	1004.36
		2073	0.302828	115761	1443.2	1755.91	25911.4	4279.73	4193.1	4.87811	61156.4	296002	214506	208137							207108				2039	95435.3	77803.5	5018.51	33484.3	42293.6	36476.8	0	1049.55	4193.1	3297.35	16272.4	200657	142086		58571.8		46015.4	50806.3	2475.78	33484.3	38373.4	23667.3	0	1049.55
		2074	0.201078	116577	1231.64	1514.67	27312.4	4472.73	4193.1	3.60762	61938.3	299613	217243	210677							210300				2040	95048.6	86455.6	4218.74	37868.6	40407.6	35186	0	1098.88	4193.1	2999.12	17839.2	202833	143811		59021.3		44153.8	56806.7	2081.23	37868.6	36662.3	22829.7	0	1098.88
		2075	0.132534	117381	1047.4	1302.03	28713.4	4685.14	4193.1	2.64999	62708.7	303280	220033	213255							213488				2041	94207.3	95663.5	3523.26	42543	38484.5	33835.3	0	1152.73	4193.1	2712.86	19503.2	205039	145948		59091.4		41887.4	63199	1738.13	42543	34917.4	21953.4	0	1152.73
		2076	0.0867118	118174	887.572	1115.34	30114.5	4919.64	4193.1	1.93331	63468.8	307005	222875	215874							216677				2042	92926.7	105384	2923.15	47475.3	36537.5	32434.9	0	1211.51	4193.1	2440.36	21264	207278	148480		58798.6		39229.7	69950.8	1442.07	47475.3	33150.9	21044.8	0	1211.51
		2077	0.0563119	118957	749.472	952.064	31515.5	5179.25	4193.1	1.40079	64219.4	310787	225767	218534							219871				2043	91233.6	115556	2409.3	52623.3	34579.4	30995.2	0	1275.72	4193.1	2183.04	23120	209550	151379		58171.2		36205.1	77019	1188.58	52623.3	31374.2	20110.6	0	1275.72
		2078	0.0362979	119731	630.612	809.838	32916.6	5467.35	4193.1	1.00794	64961.2	314628	228711	221235							223076				2044	89166.4	126104	1972.67	57934.9	32622.4	29526.4	0	1345.89	4193.1	1941.93	25068.6	211855	154606		57249.4		32849.7	84349.3	973.178	57934.9	29598.7	19157.6	0	1345.89
		2079	0.0232227	120496	528.71	686.428	34317.6	5787.69	4193.1	0.720228	65694.3	318530	231705	223978							226296				2045	86775.8	136933	1604.49	63348.1	30678.4	28038.7	0	1422.61	4193.1	1717.74	27106.2	214194	158109		56084.9		29211	91876.9	791.54	63348.1	27834.9	18192.3	0	1422.61
		2080	0.0147462	121252	441.688	579.766	35718.7	6144.42	4193.1	0.51104	66418.7	322492	234749	226764							229534				2046	84123.6	147935	1296.35	68792	28758.1	26541.8	0	1506.54	4193.1	1510.84	29228.1	216567	161827		54740.6		25347.8	99526.6	639.527	68792	26092.6	17221.1	0	1506.54
		2081	0.0092933	121998	367.665	487.938	37119.7	6542.09	4193.1	0.360055	67134	326517	237843	229594							232794				2047	81282.4	158985	1040.41	74187.8	26871.8	25045.1	0	1598.44	4193.1	1321.31	31428.4	218976	165686		53289.3		21329.7	107215	513.265	74187.8	24381.1	16250	0	1598.44
		2082	0.00581262	122735	304.944	409.191	38520.7	6985.66	4193.1	0.251878	67839.4	330605	240988	232469							236080				2048	78334.4	166662	829.419	79450.4	25028.6	23557.8	0	1699.14	4193.1	1148.95	33700.1	221419	169607		51812		17235.6	112717	409.177	79450.4	22708.8	15285	0	1699.14
		2083	0.00360805	123459	252.008	341.925	39921.8	7480.46	4193.1	0.174943	68533.9	334757	244183	235389							239396				2049	77502.2	172731	656.78	84490.4	23236.8	22088	0	1809.58	4193.1	993.33	36034.9	223899	173503		50396.5		15285	117177	324.009	84490.4	21083	14331.4	0	1809.58
		2084	0.00222259	124171	207.505	284.691	41322.8	8032.17	4193.1	0.120632	69216.2	338975	247428	238354							242743				2050	77642.4	178705	516.574	89216.4	21503.5	20643.8	0	1930.83	4193.1	853.821	38423.3	226416	177281		49134.6		14331.4	121572	254.841	89216.4	19510.4	13394.3	0	1930.83
		2085	0.00135869	124869	170.239	236.183	42723.9	8646.76	4193.1	0.0825792	69884.7	343260	250724	241367							246124				2051	77777.3	184577	403.554	93537.7	19835	19232	0	2064.05	4193.1	729.635	40854.8	228970	180850		48120.1		13394.3	125894	199.085	93537.7	17996.5	12478.3	0	2064.05
		2086	0.000824217	125550	139.155	195.232	44124.9	9330.45	4193.1	0.056117	70537.6	347612	254071	244428							249543				2052	77914.4	190340	313.125	97366.8	18236.4	17859	0	2210.6	4193.1	619.864	43317.6	231562	184117		47445.3		12478.3	130139	154.474	97366.8	16546.1	11587.5	0	2210.6
		2087	0.000496148	126213	113.329	160.795	45525.9	10089.6	4193.1	0.0378539	71173	352034	257469	247537							253002				2053	78060.4	195992	241.307	100622	16712	16530.6	0	2371.97	4193.1	523.508	45798.9	234192	186994		47198.7		11587.5	134301	119.044	100622	15163	10725.5	0	2371.97
		2088	0.000296357	126856	91.9557	131.951	46927	10930.5	4193.1	0.0253452	71788.7	356526	260919	250695							256502				2054	78221.4	201529	184.693	103232	15264.9	15251.3	0	2549.87	4193.1	439.513	48284.9	236862	189400		47461.8		10725.5	138377	91.1144	103232	13850	9895.5	0	2549.87
		2089	0.000175647	127476	74.3377	107.884	48328	11859.5	4193.1	0.0168432	72382.8	361089	264421	253904							260046				2055	78402.8	206256	140.393	105135	13897.3	14025.3	0	2746.21	4193.1	366.797	50761	239572	191265		48306.5		9895.5	141822	69.2601	105135	12609.1	9100.02	542.53	2746.21
		2090	0.000103294	128071	59.8721	87.884	49729.1	12882.6	4193.1	0.011109	72953.3	365726	267977	257164							263636				2056	78459.4	210159	105.986	106285	12610.5	12855.7	0	2963.16	4193.1	304.278	53211.8	242322	192530		49792.5		9100.02	144623	52.2859	106285	11441.6	8341.19	1639.98	2963.16
		2091	6.02708e-05	128639	48.0419	71.3278	51130.1	14005.5	4193.1	0.00727144	73498.1	370436	271586	260477							267273				2057	78391.9	213945	79.4595	106650	11405	11745.2	0	3203.18	4193.1	250.893	55621.3	245114	193148		51965.3		8341.19	147333	39.1997	106650	10347.9	7620.62	2737.43	3203.18
		2092	3.48914e-05	129180	38.405	57.6765	52531.2	15233.3	4193.1	0.00472319	74015.7	375222	275249	263842							270960				2058	78357.3	217618	59.1601	106650	10280.6	10695.3	729.071	3469.04	4193.1	205.621	57973.1	247947	194255		53692		7620.62	149955	29.1854	106650	9327.68	6939.43	3834.88	3469.04
		2093	2.00401e-05	129690	30.5861	46.4649	53932.2	16570.5	4193.1	0.00304435	74504.7	380085	278967	267262							274697				2059	78358.4	221179	43.7408	106650	9236.14	9707.18	2130.11	3763.91	4193.1	167.489	60250.3	250823	196142		54681.1		6939.43	152489	21.5786	106650	8380.06	6298.31	4932.33	3763.91
		2094	1.14192e-05	130352	24.2672	37.2933	54166.7	18575.7	4193.1	0.00194702	75139.5	385026	282489	270736							278234				2060	78397.5	224633	32.1151	106650	8270.11	8781.23	3531.15	4091.37	4193.1	135.591	62436.3	253743	198121		55621.7		6298.31	154938	15.8433	106650	7503.57	5697.53	6029.78	4091.37
		2095	6.45523e-06	131000	19.181	29.8202	54166.7	20846.1	4193.1	0.00123549	75760.7	390047	286016	274266							281774				2061	78476.6	227985	23.4145	106650	7380.31	7917.27	4932.2	4455.51	4193.1	109.09	64514.3	256707	200175		56531.3		5697.53	157305	11.5511	106650	6696.24	5136.96	7127.23	4455.51
		2096	3.62006e-06	131598	15.1033	23.7551	54166.7	23271.2	4193.1	0.000777807	76333.2	395149	289601	277854							285369				2062	78596.8	231240	16.9513	106650	6564.1	7114.56	6333.24	4860.96	4193.1	87.2236	66467.8	259715	202288		57427.1		5136.96	159595	8.36258	106650	5955.69	4616.14	8224.68	4860.96
		2097	2.01388e-06	132145	11.8471	18.8524	54166.7	25850.8	4193.1	0.000485782	76857.8	400333	293244	281499							289020				2063	78759	234404	12.1858	106650	5818.47	6371.88	7734.28	5313.03	4193.1	69.3038	68281.2	262770	204444		58325.9		4616.14	161812	6.01161	106650	5279.17	4134.27	9322.13	5313.03
		2098	1.11135e-06	132644	9.25742	14.9049	54166.7	28583.8	4193.1	0.000300968	77335.6	405602	296947	285204							292730				2064	78963.6	237484	8.69814	106650	5140.08	5687.62	9135.32	5817.76	4193.1	54.7191	69939.1	265870	206627		59243.5		4134.27	163961	4.29104	106650	4663.66	3690.3	10419.6	5817.76
		2099	6.08348e-07	133095	7.20605	11.7393	54166.7	31467.9	4193.1	0.000184961	77768.4	410956	300711	288968							296498				2065	79210.9	240488	6.16465	106650	4525.37	5059.78	10536.4	6382.09	4193.1	42.93	71427.5	269018	208824		60194.5		3690.3	166047	3.0412	106650	4105.92	3282.94	11517	6382.09
		2100	3.30312e-07	133502	5.58763	9.21079	54166.7	34500.1	4193.1	0.000112744	78158.4	416397	304535	292794							300328				2066	79500.5	243422	4.338	106650	3970.59	4486.06	11937.4	7013.91	4193.1	33.4662	72733.3	272214	211023		61191.6		3282.94	168077	2.14006	106650	3602.57	2910.69	12614.5	7013.91
																									2067	79832	246296	3.03082	106650	3471.92	3963.94	13338.4	7722.32	4193.1	25.9214	73844.8	275459	213214		62245.1		2910.69	170055	1.49519	106650	3150.11	2571.92	13711.9	7722.32
																									2068	80204.8	249116	2.10236	106650	3025.45	3490.69	14739.5	8517.72	4193.1	19.9479	74751.7	278753	215391		63362.9		2571.92	171989	1.03715	106650	2745.03	2264.87	14809.4	8517.72
		2018	328.378	0.178285			556.623	0.302205		956.874	0.519511														2069	80617.9	251891	1.44783	106650	2627.33	3063.48	16140.5	9412.08	4193.1	15.2512	75445.5	282098	217549		64549.4		2264.87	173884	0.714258	106650	2383.81	1987.68	15906.8	9412.08
		2019	423.094	0.202265			559.406	0.26743		1109.29	0.530305														2070	81070.4	254628	0.989885	106650	2273.71	2679.35	17541.6	10419.2	4193.1	11.5841	75919.4	285495	219689		65805.7		1987.68	175746	0.488339	106650	2062.96	1738.45	17004.3	10419.2
		2020	541.957	0.226957			563.322	0.235904		1282.65	0.537138														2071	81561.2	257336	0.671884	106650	1960.86	2335.36	18942.6	11554.9	4193.1	8.74084	76168.5	288944	221815		67128.6		1738.45	177582	0.33146	106650	1779.12	1515.25	18101.7	11554.9
		2021	690.147	0.252082			568.392	0.20761		1479.25	0.540309														2072	82089.2	260022	0.452725	106650	1685.18	2028.52	20343.7	12837.4	4193.1	6.55173	76189.9	292446	223935		68510.5		1515.25	179397	0.223343	106650	1528.99	1316.17	19199.2	12837.4
		2022	873.682	0.27737			574.645	0.182434		1701.56	0.540197														2073	82653.2	262693	0.302828	106650	1443.2	1755.91	21744.7	14288.1	4193.1	4.87811	76189.9	296002	226270		69731.4		1316.17	181197	0.149394	106650	1309.43	1139.29	20296.6	14288.1
		2023	1099.47	0.302572			582.115	0.160197		1952.16	0.537231														2074	83252	265357	0.201078	106650	1231.64	1514.67	23145.7	15931.2	4193.1	3.60762	76189.9	299613	228860		70752.6		1139.29	182988	0.0991975	106650	1117.48	982.765	21394.1	15931.2
		2024	1375.37	0.327466			590.847	0.140676		2233.82	0.531858														2075	83884.3	268022	0.132534	106650	1047.4	1302.03	24546.8	17795.2	4193.1	2.64999	76189.9	303280	231728		71552.8		982.765	184774	0.0653831	106650	950.315	844.797	22491.5	17795.2
		2025	1710.19	0.351854			600.891	0.123627		2549.42	0.524519														2076	84549.1	270692	0.0867118	106650	887.572	1115.34	25947.8	19912.8	4193.1	1.93331	76189.9	307005	234899		72105.7		844.797	186562	0.0427774	106650	805.304	723.663	23589	19912.8
		2026	2113.68	0.375569			612.308	0.108798		2901.96	0.515634														2077	85245.2	273375	0.0563119	106650	749.472	952.064	27348.9	22322.2	4193.1	1.40079	76189.9	310787	238407		72379.4		723.663	188356	0.0277803	106650	680.005	617.728	24686.4	22322.2
		2027	2596.52	0.39847			625.166	0.0959399		3294.54	0.50559														2078	85971.6	276077	0.0362979	106650	630.612	809.838	28749.9	25067.9	4193.1	1.00794	76189.9	314628	242293		72335.6		617.728	190160	0.0179068	106650	572.162	525.447	25783.9	25067.9
		2028	3170.19	0.420445			639.545	0.0848194		3730.35	0.494736														2079	86727.2	278803	0.0232227	106650	528.71	686.428	30150.9	28201.3	4193.1	0.720228	76189.9	318530	246602		71928.1		525.447	191978	0.0114564	106650	479.705	445.375	26881.3	28201.3
		2029	3846.82	0.441404			655.534	0.0752193		4212.61	0.483377														2080	87511.3	281558	0.0147462	106650	441.688	579.766	31552	31782.9	4193.1	0.51104	76189.9	322492	251390		71101.9		445.375	193815	0.00727472	106650	400.749	376.169	27978.8	31782.9
		2030	4639.02	0.46128			673.233	0.0669428		4744.59	0.471777														2081	88322.9	284348	0.0092933	106650	367.665	487.938	32953	35882.9	4193.1	0.360055	76189.9	326517	256725		69791.5		376.169	195675	0.00458465	106650	333.586	316.589	29076.2	35882.9
		2031	5559.57	0.480025			692.757	0.0598141		5329.5	0.460161														2082	89161.4	287177	0.00581262	106650	304.944	409.191	34354.1	40583.6	4193.1	0.251878	76189.9	330605	262685		67919.4		316.589	197560	0.00286753	106650	276.679	265.495	30173.7	40583.6
		2032	6621.09	0.497607			714.233	0.053678		5970.54	0.448715														2083	90026.1	290048	0.00360805	106650	252.008	341.925	35755.1	45981.2	4193.1	0.174943	76189.9	334757	269364		65393.4		265.495	199474	0.00177996	106650	228.65	221.851	31271.1	45981.2
		2033	7835.64	0.514007			737.802	0.0483988		6670.78	0.437594														2084	90916.4	292967	0.00222259	106650	207.505	284.691	37156.2	52188.6	4193.1	0.120632	76189.9	338975	276870		62104.7		221.851	201420	0.00109647	106650	188.272	184.716	32368.6	52188.6
		2034	9214.21	0.529219			763.625	0.0438589		7433.12	0.426922														2085	91831.9	295936	0.00135869	106650	170.239	236.183	38557.2	59338.5	4193.1	0.0825792	76189.9	343260	285336		57924.2		184.716	203400	0.000670281	106650	154.46	153.243	33466	59338.5
		2035	10766.2	0.543244			791.879	0.0399568		8260.29	0.416799														2086	92772.1	298960	0.000824217	106650	139.155	195.232	39958.2	67586.5	4193.1	0.056117	76189.9	347612	294913		52699.7		153.243	205418	0.00040661	106650	126.257	126.672	34563.5	67586.5
		2036	12498.9	0.55609			822.763	0.0366057		9154.73	0.407304														2087	93736.9	302041	0.000496148	106650	113.329	160.795	41359.3	77116.2	4193.1	0.0378539	76189.9	352034	305783		46250.9		126.672	207476	0.000244764	106650	102.824	104.329	35660.9	77116.2
		2037	14416.7	0.567771			856.496	0.0337313		10118.6	0.398498														2088	94725.9	305182	0.000296357	106650	91.9557	131.951	42760.3	88143.9	4193.1	0.0253452	76189.9	356526	318161		38364.4		104.329	209575	0.000146202	106650	83.4325	85.6135	36758.4	88143.9
		2038	16520.6	0.578302			893.325	0.0312708		11153.5	0.390427														2089	95738.9	308386	0.000175647	106650	74.3377	107.884	44161.4	100925	4193.1	0.0168432	76189.9	361089	332302		28787.7		85.6135	211718	8.66519e-05	106650	67.4474	69.9987	37855.8	100925
		2039	18807.6	0.587702			933.525	0.0291709		12260.8	0.383127														2090	96776	311656	0.000103294	106650	59.8721	87.884	45562.4	115761	4193.1	0.011109	76189.9	365726	348504		17221.6		69.9987	213907	5.09581e-05	106650	54.3227	57.0218	38953.3	115761
		2040	21270.2	0.595989			977.401	0.0273867		13441.3	0.376624														2091	97837	314994	6.02708e-05	106650	48.0419	71.3278	46963.4	133009	4193.1	0.00727144	76189.9	370436	367125		3311.18		57.0218	216143	2.97333e-05	106650	43.5889	46.2796	40050.7	133009
		2041	23895.7	0.603181			1025.29	0.0258807		14695.1	0.370938														2092	98922.1	318402	3.48914e-05	106650	38.405	57.6765	48364.5	153093	4193.1	0.00472319	76189.9	375222	388587		-13364.9		46.2796	218429	1.7213e-05	106650	34.8453	37.4223	41148.2	153093
		2042	26666.1	0.609295			1077.58	0.0246217		16021.8	0.366083														2093	100031	321883	2.00401e-05	106650	30.5861	46.4649	49765.5	176517	4193.1	0.00304435	76189.9	380085	413393		-33307.3		37.4223	220765	9.88636e-06	106650	27.7511	30.1478	42245.6	176517
		2043	29557.7	0.614344			1134.7	0.0235841		17420.2	0.362072														2094	101165	326605	1.14192e-05	106650	24.2672	37.2933	50000	203877	4193.1	0.00194702	76189.9	385026	440972		-55945.3		30.1478	224067	5.63342e-06	106650	22.0179	24.197	42429.3	203877
		2044	32541.1	0.618339			1197.1	0.0227471		18888.4	0.358914														2095	102575	331638	6.45523e-06	106650	19.181	29.8202	50000	235885	4193.1	0.00123549	76189.9	390047	472968		-82920.6		24.197	227607	3.18455e-06	106650	17.4031	19.3482	42429.3	235885
		2045	35581.6	0.621289			1265.34	0.022094		20423.7	0.356617														2096	104061	336750	3.62006e-06	106650	15.1033	23.7551	50000	273391	4193.1	0.000777807	76189.9	395149	510463		-115314		19.3482	231202	1.78588e-06	106650	13.7034	15.413	42429.3	273391
		2046	38639.4	0.623197			1339.99	0.0216121		22022.5	0.355191														2097	105572	341943	2.01388e-06	106650	11.8471	18.8524	50000	317407	4193.1	0.000485782	76189.9	400333	554471		-154138		15.413	234854	9.93505e-07	106650	10.749	12.232	42429.3	317407
		2047	41670.1	0.624063			1421.73	0.0212923		23680.4	0.354644														2098	107108	347218	1.11135e-06	106650	9.25742	14.9049	50000	369144	4193.1	0.000300968	76189.9	405602	606202		-200600		12.232	238563	5.48261e-07	106650	8.39937	9.67075	42429.3	369144
		2048	44626	0.623884			1511.3	0.0211284		25392.1	0.354988														2099	108669	352577	6.08348e-07	106650	7.20605	11.7393	50000	430053	4193.1	0.000184961	76189.9	410956	667106		-256150		9.67075	242332	3.00116e-07	106650	6.53813	7.61681	42429.3	430053
		2049	47456.9	0.62265			1609.54	0.0211176		27151.2	0.356233														2100	110257	358022	3.30312e-07	106650	5.58763	9.21079	50000	501872	4193.1	0.000112744	76189.9	416397	738920		-322524		7.61681	246161	1.62953e-07	106650	5.06972	5.97624	42429.3	501872
		2050	50111.5	0.620347			1717.38	0.02126		28950.9	0.358393																																ABSOLUTE CHANGES 2020-2050 WITHOUT DECOUPLING	Coal	Solar	Crude oil	Natural gas	Traditional biofuels	Other renewables
		2051	52538.7	0.616959			1835.87	0.0215586		30782.9	0.361482																																2019	-862.863	168.629	905.549	689.55	-84.3103	3.12903
		2052	54689.4	0.612463			1966.22	0.0220196		32638.6	0.365517																																2020	-950.439	211.618	771.919	631.604	-254.177	4.40254
		2053	56518	0.606834			2109.76	0.0226524		34508.1	0.370514																																2021	-1023.01	263.832	631.198	568.268	-410.659	5.70003
		2054	57983.9	0.600041			2267.99	0.0234701		36381.3	0.376489																																2022	-1079.94	326.758	484.521	499.964	-544.835	7.02941
		2055	59052.9	0.592054			2442.62	0.0244893		38247	0.383457																																2023	-1121.02	401.989	333.117	427.183	-649.8	8.39886
		2056	59698.7	0.582836			2635.59	0.0257312		40093.6	0.391432																																2024	-1146.41	491.197	178.29	350.485	-721.266	9.81698
		2057	59903.8	0.572355			2849.07	0.0272217		41909.1	0.400423																																2025	-1156.61	596.091	21.4015	270.487	-757.845	11.2928
		2058	59903.8	0.561579			3085.55	0.028926		43681	0.409495																																2026	-1152.48	718.365	-136.15	187.857	-760.966	12.8359
		2059	59903.8	0.551354			3347.82	0.0308133		45396.9	0.417833																																2027	-1135.14	859.63	-292.949	103.305	-734.479	14.4566
		2060	59903.8	0.54169			3639.08	0.032907		47044	0.425403																																2028	-1105.94	1021.33	-447.584	17.5747	-684.019	16.166
		2061	59903.8	0.53259			3962.95	0.0352336		48609.6	0.432176																																2029	-1066.4	1204.65	-598.669	-68.571	-616.236	17.9758
		2062	59903.8	0.524052			4323.58	0.0378236		50081.6	0.438125																																2030	-1018.15	1410.4	-744.863	-154.358	-538.018	19.8993
		2063	59903.8	0.516068			4725.68	0.0407114		51447.9	0.443221																																2031	-962.873	1638.91	-884.894	-239.014	-455.797	21.9503
		2064	59903.8	0.508627			5174.62	0.0439362		52697.1	0.447437																																2032	-902.247	1889.89	-1017.57	-321.78	-375.033	24.1446
		2065	59903.8	0.501711			5676.55	0.0475427		53818.6	0.450746																																2033	-837.908	2162.33	-1141.81	-401.921	-299.902	26.4991
		2066	59903.8	0.495299			6238.53	0.0515816		54802.5	0.45312																																2034	-771.399	2454.35	-1256.64	-478.738	-816.105	29.0326
		2067	59903.8	0.489361			6868.62	0.0561105		55639.9	0.454529																																2035	-704.135	2763.13	-1361.22	-551.577	0	31.7658
		2068	59903.8	0.483863			7576.09	0.0611946		56323.3	0.454942																																2036	-637.377	3084.78	-1454.85	-619.84	0	34.7217
		2069	59903.8	0.478766			8371.58	0.0669077		56846	0.454327																																2037	-572.22	3414.34	-1536.98	-682.993	0	37.9259
		2070	59903.8	0.474019			9267.34	0.0733325		57203.1	0.452648																																2038	-509.573	3745.72	-1607.22	-740.57	0	41.4068
		2071	59903.8	0.469568			10277.5	0.0805621		57390.8	0.449869																																2039	-450.166	4071.76	-1665.31	-792.185	0	45.196
		2072	59903.8	0.465348			11418.3	0.0887001		57406.9	0.445952																																2040	-394.548	4384.31	-1711.16	-837.53	0	49.3289
		2073	59903.8	0.46073			12708.5	0.0977435		57406.9	0.441526																																Averages	-889.13	1694.73	-569.63	-97.3999	-395.611	21.5034
		2074	59903.8	0.455609			14170	0.107773		57406.9	0.436618
		2075	59903.8	0.449936			15827.9	0.118883		57406.9	0.431181
		2076	59903.8	0.443659			17711.4	0.131174		57406.9	0.425167
		2077	59903.8	0.436727			19854.5	0.144749		57406.9	0.418524
		2078	59903.8	0.429088			22296.6	0.15971		57406.9	0.411203
		2079	59903.8	0.420689			25083.7	0.176157		57406.9	0.403154
		2080	59903.8	0.411484			28269.4	0.194184		57406.9	0.394332
		2081	59903.8	0.401428			31916.1	0.213876		57406.9	0.384696
		2082	59903.8	0.390487			36097.1	0.235302		57406.9	0.374211
		2083	59903.8	0.378638			40898	0.258507		57406.9	0.362856
		2084	59903.8	0.36587			46419.3	0.283511		57406.9	0.35062
		2085	59903.8	0.35219			52778.7	0.3103		57406.9	0.33751
		2086	59903.8	0.337628			60114.9	0.338818		57406.9	0.323555
		2087	59903.8	0.322234			68591.1	0.368964		57406.9	0.308802
		2088	59903.8	0.306084			78399.7	0.40059		57406.9	0.293326
		2089	59903.8	0.289281			89767.6	0.433496		57406.9	0.277223
		2090	59903.8	0.271951			102963	0.467433		57406.9	0.260616
		2091	59903.8	0.254244			118305	0.50211		57406.9	0.243646
		2092	59903.8	0.236326			136169	0.537199		57406.9	0.226475
		2093	59903.8	0.218377			157003	0.572348		57406.9	0.209275
		2094	59903.8	0.200583			181338	0.607195		57406.9	0.192222
		2095	59903.8	0.183125			209809	0.641382		57406.9	0.175492
		2096	59903.8	0.166178			243168	0.67457		57406.9	0.159252
		2097	59903.8	0.149899			282318	0.706451		57406.9	0.143651
		2098	59903.8	0.13442			328336	0.736763		57406.9	0.128817
		2099	59903.8	0.11985			382511	0.765295		57406.9	0.114855
		2100	59903.8	0.106269			446391	0.791892		57406.9	0.101839
		FOR GRAPH ABOVE
		1800	97.2223	0	0	0	5555.56	0	0	0	0
		1810	127.778	0	0	0	5833.33	0	0	0	0
		1820	152.778	0	0	0	6111.11	0	0	0	0
		1830	263.889	0	0	0	6388.89	0	0	0	0																																ABSOLUTE Average 2020-2050
		1840	355.556	0	0	0	6944.44	0	0	0	0																																INDEX
		1850	569.445	0	0	0	7222.22	0	0	0	0
		1860	1061.11	0	0	0	6944.44	0	0	0	0
		1870	1641.67	0	5.55556	0	6944.44	0	0	0	0
		1880	2541.67	0	33.3334	0	6944.44	0	0	0	0
		1890	3855.56	0	88.889	33.3334	6666.67	0	13.8889	0	0
		1900	5727.78	0	180.556	63.8889	6111.11	0	16.6667	0	0
		1910	8655.56	0	397.223	141.667	6388.89	0	33.3333	0	0
		1920	9833.34	0	888.89	233.334	6944.44	0	63.8889	0	0
		1930	10125	0	1755.56	602.778	7222.22	0	130.556	0	0
		1940	11586.1	0	2652.78	875.001	7222.22	0	191.667	0	0
		1950	12602.8	0	5444.45	2091.67	7500	0	333.333	0	0
		1960	15441.7	0	11097.2	4472.23	8888.89	0	688.889	0	0
		1965	16322.4	0	17740.4	6823.93	9162.46	5.02	919.899	25.7869	0
		1966	16512.7	0	19104.4	7426.22	9218.17	6.165	986.415	34.5763	0
		1967	16247.4	0	20468.9	7961.26	9274.23	6.425	1009.37	42.4079	0
		1968	16493.3	0	22225.4	8668.15	9330.62	7.244	1059.2	52.5231	0
		1969	17008.5	0	24130.4	9510.13	9387.36	7.9149	1122.61	63.4388	0
		1970	17244.5	0	26202.1	10351	9444.44	10.3561	1174.78	78.4066	0
		1971	17139.9	0	27745.8	11048.3	9498.58	12.1802	1221.98	110.005	0
		1972	17338.4	0	29867.5	11634.7	9553.03	13.1025	1277.2	150.897	0
		1973	17673.1	0	32787.7	11377.1	9607.79	32.0849	1292.75	533.304	0
		1974	17687.7	0	32313.7	11655.7	9662.86	33.9588	1419.05	693.126	0
		1975	18031.6	0	31985.6	11661.1	9718.25	34.4837	1440.45	958.844	0
		1976	18688.4	0	34075.7	12355.2	9773.96	38.461	1435.23	1140.51	0
		1977	19241.4	0	35237.2	12761.2	9829.99	40.5626	1472.56	1409	0
		1978	19456.8	0	36450.4	13294.9	9886.33	42.9675	1588.7	1629.77	0.003
		1979	20359.5	0	37064.8	14119.4	9943	46.1693	1667.58	1683.24	0.006
		1980	20856.5	0	35605.2	14237.5	10000	49.3854	1698.61	1871.98	0.0105
		1981	21148.7	0	34315.5	14395.2	10105.9	53.1545	1725.23	2199.83	0.0105
		1982	21384.2	0	33257.2	14470.5	10213	61.3706	1796.88	2412.22	0.0185
		1983	22040.2	0.003	33046.6	14703.6	10321.1	68.0179	1879.27	2708.94	0.0327949
		1984	22997.5	0.00631111	33808.6	15902.7	10430.4	76.0092	1941.06	3274.53	0.0447556
		1985	23906.3	0.0117475	33860.6	16261.2	10540.9	77.7922	1979.59	3918.35	0.0642202
		1986	24183	0.0151838	34887.9	16420.7	10652.6	85.5791	2006.71	4196.82	0.138831
		1987	25145.1	0.010603	35583	17282.1	10765.4	91.6429	2034.51	4565.22	0.195377
		1988	25890	0.010196	36771.8	18089.1	10879.4	94.2807	2099.11	4977.17	0.33158
		1989	26152.1	0.262223	37373.1	18894	10994.7	104.034	2086.54	5118.63	2.64978
		1990	25817.7	0.388295	37812.2	19484.9	11111.1	116.54	2161.05	5264.41	3.63247
		1991	25533.2	0.505203	37816.6	19976.5	11242.8	121.497	2213.13	5516.29	4.08671
		1992	25466.2	0.468585	38463.2	19979.3	11376	130.443	2211.51	5558.18	4.73321
		1993	25586.7	0.556698	38223.3	20270	11510.7	134.826	2344.27	5749.6	5.69757
		1994	25721.5	0.600014	39070.2	20394.2	11647.1	139.914	2359.69	5857.57	7.12293
		1995	25856.1	0.640814	39586.6	21109.4	11785.1	145.719	2488.99	6111.62	8.26192
		1996	26511.4	0.705208	40520.7	22164.4	11924.7	149.813	2523.83	6333.75	9.2046
		1997	26533	0.756585	41571.9	22035.2	12066	161.067	2569.62	6290.25	12.0178
		1998	26342.1	0.831789	41786.6	22438.8	12209	168.571	2590.56	6398.38	15.9213
		1999	26527.1	0.916197	42532.8	23073.9	12414.1	177.198	2608.3	6643.08	21.2162
		2000	27421.7	1.12541	43057.6	23991.1	12500	185.452	2654.7	6791.88	31.4209
		2001	27876.2	1.40907	43449	24325.4	12500	191.229	2586.48	6983.61	38.3909
		2002	28956.9	1.77537	43825.3	25046.1	12470	205.853	2633.59	7095.2	52.3318
		2003	31507	2.26918	44812.1	25735.4	12328.7	217.379	2628.62	6951.53	62.9169
		2004	33687.4	2.9868	46503.8	26717.4	12159.8	234.573	2805.33	7255.59	85.1172
		2005	36152.5	4.17771	47113.1	27445.4	12076.1	254.824	2915.84	7286.97	104.086
		2006	38043.9	5.73272	47719.5	28137.3	11993.1	271.873	3026.57	7377.85	132.859
		2007	40172.7	7.77191	48426.3	29289.6	11910.7	294.839	3079.44	7227.47	170.683
		2008	40744.6	12.6221	48181.4	29987.6	11828.8	315.046	3256.25	7204.9	220.572
		2009	40131	20.965	47374.1	29377.7	11747.4	339.413	3250.2	7103.28	275.949
		2010	41985.1	33.6832	48868.6	31567	11666.7	378.851	3432.95	7282.92	341.614
		2011	43990.6	65.0359	49377	32333	11553.4	397.908	3499.2	6978.35	436.786
		2012	44161.3	100.764	49983.2	33175.3	11441.2	430.85	3666.77	6506.44	523.809
		2013	44973.4	139.059	50594.4	33697.6	11330.1	464.06	3793.23	6557.04	645.302
		2014	44940.5	197.911	51001.5	33926.4	11220.1	502.159	3883.14	6686.19	712.032
		2015	43832.9	260.739	51936.7	34664.7	11111.1	536.466	3884.42	6777.78	831.385
		2016	43147.8	328.378	52896.4	35501.9	11111.1	556.623	4017.74	6882.22	956.874
		2017	43245.5	453.518	53579.5	36540.2	11111.1	584.976	4065.44	6944.69	1127.99
		2018	43869.5	584.631	54219.7	38488.6	11111.1	625.805	4193.1	7109.03	1269.95
		2019	42120.4	753.26	55217.7	39673.4	11003.5	628.934	4193.1	7212.49	1472.23
		2020	40193.8	964.877	56068.5	41392	10679	633.337	4193.1	7281.4	1702.32
		2021	38120.2	1228.71	56764.2	43593.8	10154.7	639.037	4193.1	7314.55	1963.25
		2022	35931.1	1555.47	57298.2	46208.5	9459.17	646.066	4193.1	7311.28	2258.29
		2023	33658.7	1957.46	57665.4	49150.1	8629.61	654.465	4193.1	7271.46	2590.89
		2024	31334.9	2448.65	57861.9	52321	7708.82	664.282	4193.1	7195.5	2964.71
		2025	28990.4	3044.74	57885.4	55617	6741.33	675.575	4193.1	7084.36	3383.57
		2026	26654.3	3763.11	57735.4	58932.1	5769.86	688.411	4193.1	6939.5	3851.45
		2027	24353.3	4622.74	57412.5	62162.8	4832.2	702.868	4193.1	6762.92	4372.48
		2028	22111.5	5644.07	56919.2	65211.6	3958.96	719.034	4193.1	6557.01	4950.88
		2029	19949.8	6848.72	56259.4	67989.4	3172.25	737.009	4193.1	6324.59	5590.94
		2030	17886	8259.12	55438.4	70416.5	2485.4	756.909	4193.1	6068.78	6296.97
		2031	15934.2	9898.03	54463.1	72423.3	1903.51	778.859	4193.1	5792.97	7073.27
		2032	14105.3	11787.9	53341.6	73949.8	1424.73	803.004	4193.1	5500.74	7924.05
		2033	12406.8	13950.2	52083.2	74944.9	1041.87	829.503	4193.1	5195.74	8853.39
		2034	10843.2	16404.6	50698.1	76264.4	0	858.535	4193.1	4881.68	9865.17
		2035	9415.85	19167.7	49197.9	75804.7	0	890.301	4193.1	4562.19	10963
		2036	8123.86	22252.5	47594.4	74781.3	0	925.023	4193.1	4240.8	12150.1
		2037	6963.94	25666.8	45900.4	73160.7	0	962.949	4193.1	3920.84	13429.2
		2038	5931.02	29412.6	44129	70920.5	0	1004.36	4193.1	3605.42	14802.8
		2039	5018.51	33484.3	42293.6	68051.5	0	1049.55	4193.1	3297.35	16272.4
		2040	4218.74	37868.6	40407.6	64558.4	0	1098.88	4193.1	2999.12	17839.2
		2041	3523.26	42543	38484.5	60462.2	0	1152.73	4193.1	2712.86	19503.2
		2042	2923.15	47475.3	36537.5	55800.6	0	1211.51	4193.1	2440.36	21264
		2043	2409.3	52623.3	34579.4	50629.2	0	1275.72	4193.1	2183.04	23120
		2044	1972.67	57934.9	32622.4	45021	0	1345.89	4193.1	1941.93	25068.6
		2045	1604.49	63348.1	30678.4	39067	0	1422.61	4193.1	1717.74	27106.2
		2046	1296.35	68792	28758.1	32874.1	0	1506.54	4193.1	1510.84	29228.1
		2047	1040.41	74187.8	26871.8	26564.1	0	1598.44	4193.1	1321.31	31428.4
		2048	829.419	77620.7	25028.6	23557.8	0	1714.7	4193.1	1148.95	33381.7
		2049	656.78	80397.6	23236.8	22088	0	1808.88	4193.1	993.33	34970.5
		2051	403.554	85790.7	19835	19232	0	1995.5	4193.1	729.635	38108
		2053	241.307	90916.2	16712	16530.6	0	2183.25	4193.1	523.508	41201.7
		2056	105.986	97033.9	12610.5	12855.7	2093.65	2435.34	4193.1	304.278	45153.5
		2059	43.7408	101455	9236.14	9707.18	6296.78	2663.03	4193.1	167.489	48371.1
		2064	8.69814	107479	5140.08	5687.62	13302	3098.32	4193.1	54.7191	53383.4
		2069	1.44783	112342	2627.33	3063.48	20307.2	3658.32	4193.1	15.2512	57883.3
		2074	0.201078	116577	1231.64	1514.67	27312.4	4472.73	4193.1	3.60762	61938.3
		2079	0.0232227	120496	528.71	686.428	34317.6	5787.69	4193.1	0.720228	65694.3
		2089	0.000175647	127476	74.3377	107.884	48328	11859.5	4193.1	0.0168432	72382.8
		2099	6.08348e-07	133095	7.20605	11.7393	54166.7	31467.9	4193.1	0.000184961	77768.4
		2100	3.30312e-07	133502	5.58763	9.21079	54166.7	34500.1	4193.1	0.000112744	78158.4
[truncated: 19 more columns]

## Sheet: ClimateAnalytics & overview
	Determining the CO2 emissions trajectory of the ClimateAnalytics scenario																Data summary for figures & overview on scenario trajectories													AB4-Nr (needs to fit the original scenario in the global primary energy sheet):
	Report can be accessed at: https://climateanalytics.org/media/climateanalytics_ipcc-lt-leds_report_april_2019.pdf										Emiss	Remov	Net emissions																	1
										2020	40	0					FED, PED & GDP																CO2
										2030	20	0					Years	Coal	Solar	Crude oil	Natural gas	Traditional biofuels	Other renewables	Hydropower	Nuclear	Wind	SUM_FED	SUM_PED	GDP (MER, constant 2010 US$ Trillion)	GDP Growth Rates (Degrowth Scenarios only, No. 9 & 11)	GDP Growth Rates (all Scenarios, incl. Degrowth)		Year	Coal	Crude oil	Natural gas	Cement	Flaring	Land use change
										2040	10	3					2000	13527.9	1.12541	39066.6	15566.2	9791.38	185.452	2654.7	2249.75	31.4209	83074.6	116635	49.9409	0	0		2000	9.37823	10.8505	4.49114	0.828064	0.168544	8.28799
										2050	8	6					2001	13752.1	1.40907	39421.8	15783.1	9791.38	191.229	2586.48	2313.26	38.3909	83879.2	117952	50.92	0	0		2001	9.53366	10.9492	4.55372	0.868368	0.172208	7.96832
										2060	5	8					2002	14285.3	1.77537	39763.2	16250.7	9767.88	205.853	2633.59	2350.22	52.3318	85310.9	120287	52.0311	0	0		2002	9.90328	11.044	4.68863	0.923328	0.179536	8.58053
										2070	4	10					2003	15543.3	2.26918	40658.6	16697.9	9657.2	217.379	2628.62	2302.63	62.9169	87770.8	124246	53.5731	0	0		2003	10.7754	11.2927	4.81766	1.01126	0.175872	8.34834
										2080	4	11					2004	16619	2.9868	42193.5	17335.1	9524.86	234.573	2805.33	2403.35	85.1172	91203.7	129452	55.9343	0	0		2004	11.5211	11.719	5.0015	1.09187	0.197856	8.45961
										2090	4	12					2005	17835.1	4.17771	42746.3	17807.4	9459.37	254.824	2915.84	2413.75	104.086	93540.8	133353	58.1242	0	0		2005	12.3641	11.8725	5.13778	1.17248	0.21984	8.36705
										2100	3	13					2006	18768.1	5.73272	43296.4	18256.3	9394.33	271.873	3026.57	2443.85	132.859	95596.1	136709	60.6699	0	0		2006	13.011	12.0253	5.26731	1.30438	0.227168	7.15251
																	2007	19818.3	7.77191	43937.7	19003.9	9329.74	294.839	3079.44	2394.04	170.683	98036.5	140579	63.2931	0	0		2007	13.739	12.2034	5.48301	1.39965	0.241824	6.80008
										Total 21st century	980	630	350				2008	20100.5	12.6221	43715.5	19456.9	9265.59	315.046	3256.25	2386.56	220.572	98729.5	141752	64.4662	0	0		2008	13.9347	12.1417	5.61368	1.42163	0.252816	6.86511
																	2009	19797.8	20.965	42983.1	19061.1	9201.89	339.413	3250.2	2352.9	275.949	97283.3	139620	63.3871	0	0		2009	13.7248	11.9383	5.4995	1.52056	0.241824	6.98186
																	2010	20712.5	33.6832	44339.1	20481.6	9138.62	378.851	3432.95	2412.4	341.614	101271	145557	66.1131	0	0		2010	14.3589	12.3149	5.90934	1.63414	0.245488	6.72206
																	2011	21701.8	65.0359	44800.3	20978.6	9049.88	397.908	3499.2	2311.52	436.786	103241	148631	68.1893	0	0		2011	15.0448	12.443	6.05274	1.81002	0.234496	6.36188
																	2012	21786	100.764	45350.3	21525.1	8962	430.85	3666.77	2155.2	523.809	104501	149990	69.9056	0	0		2012	15.1032	12.5958	6.21041	1.90162	0.23816	6.1248
																	2013	22186.7	139.059	45904.9	21864	8874.97	464.06	3793.23	2171.96	645.302	106044	152194	71.7671	0	0		2013	15.3809	12.7498	6.30818	2.02986	0.249152	5.89834
																	2014	22170.5	197.911	46274.3	22012.5	8788.79	502.159	3883.14	2214.74	712.032	106756	153070	73.8106	0	0		2014	15.3697	12.8524	6.35102	2.08115	0.249152	5.68202
																	2015	21624	260.739	47122.8	22491.5	8703.45	536.466	3884.42	2245.08	831.385	107700	153836	75.9358	0	0		2015	14.9909	13.0881	6.48923	1.44081	0.249152	5.68202
																	2016	21286.1	328.378	47993.6	23034.7	8703.45	556.623	4017.74	2279.67	956.874	109157	155399	77.9041	0	0		2016	14.7566	13.3299	6.64595	1.46385	0.249152	5.68202
																	2017	21334.2	453.518	48613.3	23708.4	8703.45	584.976	4065.44	2300.37	1127.99	110892	157653	80.4453	0	0		2017	14.7899	13.502	6.84033	1.47709	0.249152	5.68202
																	2018	21642.1	584.631	49194.1	24972.5	8703.45	625.805	4193.1	2354.81	1269.95	113541	161471	82.9379	0	0		2018	15.0034	13.6634	7.20506	1.47709	0.249152	5.68202
																	2019	20779.2	753.26	50099.7	25741.3	8619.14	628.934	4193.1	2389.08	1472.23	114676	162275	84.9906	0	0		2019	14.4052	13.9149	7.42685	1.47709	0.249152	5.68202
																	2020	19828.8	964.877	50871.6	26856.4	8364.96	633.337	4193.1	2411.9	1702.32	115827	163108	88.1706	0.02284	0.037415		2020	13.7463	14.1293	7.74858	1.44755	0.252991	5.41302
																	2021	18805.8	1228.71	51502.8	28284.9	7954.3	639.037	4193.1	2422.88	1963.25	116995	163971	91.4695	0.02288	0.037415		2021	13.0371	14.3046	8.16075	1.4186	0.25613	5.14402
																	2022	17725.8	1555.47	51987.3	29981.4	7409.46	646.066	4193.1	2421.8	2258.29	118179	164861	94.8918	0.02292	0.037415		2022	12.2884	14.4391	8.65022	1.39023	0.258539	4.87502
																	2023	16604.8	1957.46	52320.5	31890	6759.67	654.465	4193.1	2408.61	2590.89	119379	165771	98.4422	0.02296	0.037415		2023	11.5113	14.5317	9.20089	1.36242	0.260196	4.60602
																	2024	15458.4	2448.65	52498.7	33947.4	6038.4	664.282	4193.1	2383.45	2964.71	120597	166693	102.125	0.023	0.037415		2024	10.7165	14.5812	9.79449	1.33518	0.261083	4.33702
																	2025	14301.8	3044.74	52520.1	36086	5280.55	675.575	4193.1	2346.63	3383.57	121832	167615	105.946	0.02304	0.037415		2025	9.91471	14.5871	10.4115	1.30847	0.261189	4.06802
																	2026	13149.3	3763.11	52384	38236.9	4519.59	688.411	4193.1	2298.65	3851.45	123085	168527	109.91	0.02308	0.037415		2026	9.11575	14.5493	11.0321	1.2823	0.260512	3.79902
																	2027	12014.2	4622.74	52091	40333.1	3785.11	702.868	4193.1	2240.16	4372.48	124355	169415	114.023	0.02312	0.037415		2027	8.32882	14.468	11.6369	1.25666	0.259055	3.53002
																	2028	10908.2	5644.07	51643.5	42311.2	3101.09	719.034	4193.1	2171.95	4950.88	125643	170265	118.289	0.02316	0.037415		2028	7.56212	14.3436	12.2076	1.23152	0.256829	3.26102
																	2029	9841.83	6848.72	51044.8	44113.5	2484.85	737.009	4193.1	2094.96	5590.94	126950	171065	122.715	0.0232	0.037415		2029	6.82284	14.1774	12.7276	1.20689	0.253852	2.99202
																	2030	8823.67	8259.12	50299.9	45688.3	1946.84	756.909	4193.1	2010.23	6296.97	128275	171801	127.306	0.02324	0.037415		2030	6.11701	13.9705	13.182	1.18276	0.250148	2.72302
																	2031	7860.8	9898.03	49415	46990.4	1491.04	778.859	4193.1	1918.87	7073.27	129619	172460	131.516	0.02328	0.033071		2031	5.44949	13.7247	13.5576	1.1591	0.245747	2.45402
																	2032	6958.55	11787.9	48397.5	47980.9	1116.01	803.004	4193.1	1822.07	7924.05	130983	173030	135.866	0.02332	0.033071		2032	4.82401	13.4421	13.8434	1.13592	0.240687	2.18502
																	2033	6120.65	13950.2	47255.7	48626.5	816.105	829.503	4193.1	1721.04	8853.39	132366	173499	140.359	0.02336	0.033071		2033	4.24313	13.125	14.0297	1.1132	0.235008	1.91602
																	2034	5349.25	16404.6	45999	49482.6	0	858.535	4193.1	1617.01	9865.17	133769	174009	145.001	0.0234	0.033071		2034	3.70836	12.7759	14.2767	1.09094	0.228759	1.64702
																	2035	4645.11	19167.7	44637.8	49184.4	0	890.301	4193.1	1511.18	10963	135193	174195	149.796	0.02344	0.033071		2035	3.22022	12.3979	14.1906	1.06912	0.221989	1.37802
																	2036	4007.74	22252.5	43182.9	48520.3	0	925.023	4193.1	1404.73	12150.1	136636	174261	154.75	0.02348	0.033071		2036	2.77836	11.9938	13.9991	1.04774	0.214754	1.10902
	Growth Rate GDP|MER																2037	3435.52	25666.8	41646	47468.8	0	962.949	4193.1	1298.75	13429.2	138101	174198	159.868	0.02352	0.033071		2037	2.38167	11.5669	13.6957	1.02678	0.207111	0.840018
IAM	MESSAGEix-GLOBIOM 1.0	AIM/CGE 2.0	MESSAGE-GLOBIOM 1.0	REMIND-MAgPIE 1.5													2038	2925.94	29412.6	40038.7	46015.4	0	1004.36	4193.1	1194.27	14802.8	139587	173999	165.154	0.02356	0.033071		2038	2.02841	11.1205	13.2763	1.00625	0.199118	0.571018
IPCC SR1.5 Scenario	LowEnergyDemand	SSP1-19	SSP2-19	SSP5-19													2039	2475.78	33484.3	38373.4	44153.8	0	1049.55	4193.1	1092.22	16272.4	141095	173660	170.616	0.0236	0.033071		2039	1.71633	10.658	12.7392	0.98612	0.190836	0.302018
Area	World	World	World	World													2040	2081.23	37868.6	36662.3	41887.4	0	1098.88	4193.1	993.432	17839.2	142624	173184	176.259	0.02364	0.033071		2040	1.44281	10.1827	12.0853	0.966398	0.182326	0.0330184
Unit	%	%	%	%													2041	1738.13	42543	34917.4	39229.7	0	1152.73	4193.1	898.612	19503.2	144176	172575	180.679	0	0.0250787		2041	1.20496	9.69809	11.3185	0.94707	0.173649	-0.235982
2020	0.0321341	0.0333308	0.031986	0.0327119													2042	1442.07	47475.3	33150.9	36205.1	0	1211.51	4193.1	808.35	21264	145750	171846	185.21	0	0.0250787		2042	0.999716	9.20745	10.4459	0.928128	0.164863	-0.504982
2030	0.0275387	0.0317738	0.0266457	0.037415													2043	1188.58	52623.3	31374.2	32849.7	0	1275.72	4193.1	723.112	23120	147348	171013	189.855	0	0.0250787		2043	0.82398	8.714	9.47778	0.909566	0.156028	-0.773982
2040	0.0207209	0.0282903	0.0196152	0.033071													2044	973.178	57934.9	29598.7	29211	0	1345.89	4193.1	643.247	25068.6	148969	170101	194.616	0	0.0250787		2044	0.674655	8.22085	8.42794	0.891374	0.147198	-1.04298
2050	0.017208	0.0215114	0.0165499	0.0250787													2045	791.54	63348.1	27834.9	25347.8	0	1422.61	4193.1	568.986	27106.2	150613	169138	199.497	0	0.0250787		2045	0.548734	7.73095	7.31334	0.873547	0.138426	-1.31198
2060	0.0151897	0.0163855	0.0146613	0.0208589													2046	639.527	68792	26092.6	21329.7	0	1506.54	4193.1	500.454	29228.1	152282	168159	204.5	0	0.0250787		2046	0.443352	7.24705	6.15403	0.856076	0.129762	-1.58098
2070	0.0144049	0.0134827	0.0139893	0.0189304													2047	513.265	74187.8	24381.1	17235.6	0	1598.44	4193.1	437.674	31428.4	153975	167205	209.629	0	0.0250787		2047	0.355821	6.7717	4.9728	0.838955	0.12125	-1.84998
2080	0.0132206	0.010386	0.0127879	0.0160491													2048	409.177	77620.7	22708.8	15285	0	1714.7	4193.1	380.581	33381.7	155694	167475	214.886	0	0.0250787		2048	0.283661	6.30721	4.41001	0.822175	0.112934	-2.11898
2090	0.0122725	0.00817745	0.0116415	0.0138875													2049	324.009	80397.6	21083	14331.4	0	1808.88	4193.1	329.032	34970.5	157437	168345	220.275	0	0.0250787		2049	0.224619	5.85567	4.13488	0.805732	0.104848	-2.38798
2100	0.0115083	0.00613976	0.0110485	0.0124974													2050	254.841	83123.9	19510.4	13394.3	0	1902.31	4193.1	282.821	36545.5	159207	169282	225.799	0	0.0250787		2050	0.176668	5.41888	3.86451	0.789617	0.0970275	-2.65698
																	2051	199.085	85790.7	17996.5	12478.3	0	1995.5	4193.1	241.685	38108	161003	170288	230.509	0	0.0208589		2051	0.138015	4.99842	3.60023	0.773825	0.0894989	-2.92598
Method: Original GDP PPP data taken from IPCC SR1.5 Scenario Explorer hosted by IIASA, adjusted to MER as follows: MER GDP growth rate = PPP GDP growth rate * 0.78, following Brockway et al. 2021: https://doi.org/10.1016/j.rser.2021.110781																	2052	154.474	88390.5	16546.1	11587.5	0	2088.97	4193.1	205.325	39659.6	162825	171361	235.318	0	0.0208589		2052	0.107089	4.59558	3.34321	0.758348	0.0822859	-3.19498
																	2053	119.044	90916.2	15163	10725.5	0	2183.25	4193.1	173.408	41201.7	164675	172502	240.226	0	0.0208589		2053	0.0825272	4.21143	3.09452	0.743181	0.0754075	-3.46398
																	2054	91.1144	93362	13850	9895.5	0	2278.91	4193.1	145.585	42736.3	166552	173711	245.237	0	0.0208589		2054	0.063165	3.84675	2.85504	0.728318	0.0688778	-3.73298
																	2055	69.2601	95401.7	12609.1	9100.02	542.53	2363.28	4193.1	121.498	44057.3	168458	175138	250.352	0	0.0208589		2055	0.0480145	3.50211	2.62553	0.713751	0.0627068	-4.00198
																	2056	52.2859	97033.9	11441.6	8341.19	1639.98	2435.34	4193.1	100.789	45153.5	170392	176786	255.574	0	0.0208589		2056	0.0362472	3.17784	2.4066	0.699476	0.0569007	-4.27098
																	2057	39.1997	98585.3	10347.9	7620.62	2737.43	2509.13	4193.1	83.1063	46238.9	172355	178502	260.905	0	0.0208589		2057	0.0271752	2.87406	2.1987	0.685487	0.0514614	-4.53998
																	2058	29.1854	100057	9327.68	6939.43	3834.88	2584.95	4193.1	68.11	47312.3	174347	180284	266.347	0	0.0208589		2058	0.0202328	2.5907	2.00216	0.671777	0.0463877	-4.80898
																	2059	21.5786	101455	8380.06	6298.31	4932.33	2663.03	4193.1	55.4793	48371.1	176370	182133	271.903	0	0.0208589		2059	0.0149594	2.32751	1.81718	0.658342	0.0416751	-5.07798
																	2060	15.8433	102781	7503.57	5697.53	6029.78	2743.62	4193.1	44.9134	49412.9	178422	184048	277.575	0	0.0208589		2060	0.0109834	2.08407	1.64385	0.645175	0.0373162	-5.34698
																	2061	11.5511	104042	6696.24	5136.96	7127.23	2827.04	4193.1	36.1353	50436.1	180506	186027	282.829	0	0.0189304		2061	0.00800776	1.85984	1.48211	0.632271	0.0333012	-5.61598
																	2062	8.36258	105242	5955.69	4616.14	8224.68	2913.65	4193.1	28.8921	51439.4	182622	188071	288.183	0	0.0189304		2062	0.00579735	1.65415	1.33184	0.619626	0.0296184	-5.88498
																	2063	6.01161	106386	5279.17	4134.27	9322.13	3003.9	4193.1	22.9563	52421.9	184770	190178	293.639	0	0.0189304		2063	0.00416755	1.46626	1.19282	0.607233	0.026254	-6.15398
																	2064	4.29104	107479	4663.66	3690.3	10419.6	3098.32	4193.1	18.1252	53383.4	186950	192347	299.198	0	0.0189304		2064	0.00297476	1.2953	1.06472	0.595089	0.0231929	-6.42298
																	2065	3.0412	108526	4105.92	3282.94	11517	3197.5	4193.1	14.2202	54323.8	189163	194577	304.862	0	0.0189304		2065	0.00210831	1.14039	0.947191	0.583187	0.0204192	-6.69198
																	2066	2.14006	109531	3602.57	2910.69	12614.5	3302.19	4193.1	11.0854	55243.4	191411	196868	310.633	0	0.0189304		2066	0.0014836	1.00059	0.839791	0.571523	0.017916	-6.96098
																	2067	1.49519	110499	3150.11	2571.92	13711.9	3413.2	4193.1	8.58624	56142.7	193692	199218	316.513	0	0.0189304		2067	0.00103654	0.874923	0.74205	0.560093	0.0156659	-7.22998
																	2068	1.03715	111435	2745.03	2264.87	14809.4	3531.53	4193.1	6.60757	57022.4	196009	201626	322.505	0	0.0189304		2068	0.000719005	0.762415	0.653458	0.548891	0.0136514	-7.49898
																	2069	0.714258	112342	2383.81	1987.68	15906.8	3658.32	4193.1	5.05184	57883.3	198361	204092	328.61	0	0.0189304		2069	0.000495159	0.662087	0.573483	0.537913	0.011855	-7.76798
																	2070	0.488339	113225	2062.96	1738.45	17004.3	3794.89	4193.1	3.83714	58726.3	200749	206613	334.831	0	0.0189304		2070	0.000338541	0.572975	0.501575	0.527155	0.0102594	-8.03698
																	2071	0.33146	114087	1779.12	1515.25	18101.7	3942.78	4193.1	2.89533	59552.1	203174	209190	340.204	0	0.0160491		2071	0.000229784	0.494138	0.437179	0.516612	0.00884776	-8.30598
																	2072	0.223343	114931	1528.99	1316.17	19199.2	4103.78	4193.1	2.1702	60361.6	205637	211821	345.664	0	0.0160491		2072	0.000154832	0.424666	0.379739	0.506279	0.00760383	-8.57498
																	2073	0.149394	115761	1309.43	1139.29	20296.6	4279.73	4193.1	1.61583	61156.4	208137	214506	351.212	0	0.0160491		2073	0.000103567	0.363687	0.328707	0.496154	0.00651198	-8.84398
																	2074	0.0991975	116577	1117.48	982.765	21394.1	4472.73	4193.1	1.19499	61938.3	210677	217243	356.849	0	0.0160491		2074	6.87686e-05	0.310373	0.283547	0.486231	0.00555738	-9.11298
																	2075	0.0653831	117381	950.315	844.797	22491.5	4685.14	4193.1	0.877787	62708.7	213255	220033	362.576	0	0.0160491		2075	4.53268e-05	0.263944	0.24374	0.476506	0.00472603	-9.38198
																	2076	0.0427774	118174	805.304	723.663	23589	4919.64	4193.1	0.640393	63468.8	215874	222875	368.395	0	0.0160491		2076	2.96554e-05	0.223668	0.208791	0.466976	0.00400488	-9.65098
																	2077	0.0277803	118957	680.005	617.728	24686.4	5179.25	4193.1	0.463999	64219.4	218534	225767	374.307	0	0.0160491		2077	1.92587e-05	0.188867	0.178226	0.457637	0.00338175	-9.91998
																	2078	0.0179068	119731	572.162	525.447	25783.9	5467.35	4193.1	0.333872	64961.2	221235	228711	380.314	0	0.0160491		2078	1.24139e-05	0.158914	0.151602	0.448484	0.00284543	-10.189
																	2079	0.0114564	120496	479.705	445.375	26881.3	5787.69	4193.1	0.238569	65694.3	223978	231705	386.418	0	0.0160491		2079	7.94216e-06	0.133235	0.128499	0.439514	0.00238563	-10.458
																	2080	0.00727472	121252	400.749	376.169	27978.8	6144.42	4193.1	0.169278	66418.7	226764	234749	392.62	0	0.0160491		2080	5.04319e-06	0.111305	0.108532	0.430724	0.00199297	-10.727
																	2081	0.00458465	121998	333.586	316.589	29076.2	6542.09	4193.1	0.119265	67134	229594	237843	398.072	0	0.0138875		2081	3.17831e-06	0.0926515	0.091342	0.422109	0.00165897	-10.996
																	2082	0.00286753	122735	276.679	265.495	30173.7	6985.66	4193.1	0.0834323	67839.4	232469	240988	403.601	0	0.0138875		2082	1.98791e-06	0.0768459	0.0766005	0.413667	0.00137596	-11.265
																	2083	0.00177996	123459	228.65	221.851	31271.1	7480.46	4193.1	0.0579482	68533.9	235389	244183	409.206	0	0.0138875		2083	1.23395e-06	0.063506	0.0640083	0.405394	0.0011371	-11.534
																	2084	0.00109647	124171	188.272	184.716	32368.6	8032.17	4193.1	0.0399584	69216.2	238354	247428	414.888	0	0.0138875		2084	7.60126e-07	0.0522913	0.0532941	0.397286	0.0009363	-11.803
																	2085	0.000670281	124869	154.46	153.243	33466	8646.76	4193.1	0.0273536	69884.7	241367	250724	420.65	0	0.0138875		2085	4.64672e-07	0.0429002	0.0442135	0.38934	0.000768148	-12.072
																	2086	0.00040661	125550	126.257	126.672	34563.5	9330.45	4193.1	0.0185883	70537.6	244428	254071	426.492	0	0.0138875		2086	2.81882e-07	0.035067	0.0365474	0.381553	0.00062789	-12.341
																	2087	0.000244764	126213	102.824	104.329	35660.9	10089.6	4193.1	0.0125388	71173	247537	257469	432.415	0	0.0138875		2087	1.69683e-07	0.0285588	0.0301009	0.373922	0.000511358	-12.61
																	2088	0.000146202	126856	83.4325	85.6135	36758.4	10930.5	4193.1	0.00839538	71788.7	250695	260919	438.42	0	0.0138875		2088	1.01354e-07	0.0231728	0.0247012	0.366444	0.00041492	-12.879
																	2089	8.66519e-05	127476	67.4474	69.9987	37855.8	11859.5	4193.1	0.00557918	72382.8	253904	264421	444.508	0	0.0138875		2089	6.00714e-08	0.0187331	0.020196	0.359115	0.000335424	-13.148
																	2090	5.09581e-05	128071	54.3227	57.0218	38953.3	12882.6	4193.1	0.00367977	72953.3	257164	267977	450.682	0	0.0138875		2090	3.53267e-08	0.0150878	0.0164519	0.351933	0.000270153	-13.417
																	2091	2.97333e-05	128639	43.5889	46.2796	40050.7	14005.5	4193.1	0.0024086	73498.1	260477	271586	456.314	0	0.0124974		2091	2.06126e-08	0.0121065	0.0133526	0.344894	0.000216773	-13.686
																	2092	1.7213e-05	129180	34.8453	37.4223	41148.2	15233.3	4193.1	0.00156452	74015.7	263842	275249	462.017	0	0.0124974		2092	1.19329e-08	0.00967807	0.010797	0.337996	0.00017329	-13.955
																	2093	9.88636e-06	129690	27.7511	30.1478	42245.6	16570.5	4193.1	0.00100841	74504.7	267262	278967	467.791	0	0.0124974		2093	6.85371e-09	0.00770769	0.00869823	0.331236	0.00013801	-14
																	2094	5.63342e-06	130352	22.0179	24.197	42429.3	18575.7	4193.1	0.000644935	75139.5	270736	282489	473.637	0	0.0124974		2094	3.90536e-09	0.00611534	0.00698131	0.324612	0.000109498	-14
																	2095	3.18455e-06	131000	17.4031	19.3482	42429.3	20846.1	4193.1	0.000409246	75760.7	274266	286016	479.556	0	0.0124974		2095	2.20769e-09	0.00483361	0.00558234	0.318119	8.65479e-05	-14
																	2096	1.78588e-06	131598	13.7034	15.413	42429.3	23271.2	4193.1	0.000257642	76333.2	277854	289601	485.549	0	0.0124974		2096	1.23806e-09	0.00380602	0.00444696	0.311757	6.81485e-05	-14
																	2097	9.93505e-07	132145	10.749	12.232	42429.3	25850.8	4193.1	0.000160911	76857.8	281499	293244	491.617	0	0.0124974		2097	6.88747e-10	0.00298547	0.00352916	0.305522	5.34562e-05	-14
																	2098	5.48261e-07	132644	8.39937	9.67075	42429.3	28583.8	4193.1	9.96931e-05	77335.6	285204	296947	497.761	0	0.0124974		2098	3.80081e-10	0.00233287	0.0027902	0.299411	4.17711e-05	-14
																	2099	3.00116e-07	133095	6.53813	7.61681	42429.3	31467.9	4193.1	6.12667e-05	77768.4	288968	300711	503.982	0	0.0124974		2099	2.08055e-10	0.00181592	0.0021976	0.293423	3.25149e-05	-14
																	2100	1.62953e-07	133502	5.06972	5.97624	42429.3	34500.1	4193.1	3.73453e-05	78158.4	292794	304535	510.281	0	0.0124974		2100	1.12967e-10	0.00140808	0.00172426	0.287555	2.52123e-05	-14

## Sheet: ghg emissions
Entity	Code	Year	Coal	Nitrous oxide	Crude oil	Natural gas	Traditional biofuels	Methane	Cement	Flaring	Land use change	Total emissions	Total CO2	Year-on-Year rates	Coal	Solar	Crude oil	Natural gas	Traditional biofuels	Other renewables	Hydropower	Nuclear	Wind	Total PE demand		CO2 contents	Coal	Solar	Crude oil	Natural gas	Traditional biofuels	Other renewables	Hydropower	Nuclear	Wind
World	OWID_WRL	1800	0.03325	#N/A	0	0	2	#N/A	0	0	#N/A	#N/A	#N/A														342	0	252	187.2	360	0	0	0	0
World	OWID_WRL	1810	0.0437	#N/A	0	0	2.1	#N/A	0	0	#N/A	#N/A	#N/A		0.314286	#N/A	0	0	0.05	#N/A	0	0	#N/A	#N/A
World	OWID_WRL	1820	0.05225	#N/A	0	0	2.2	#N/A	0	0	#N/A	#N/A	#N/A		0.195652	#N/A	0	0	0.047619	#N/A	0	0	#N/A	#N/A
World	OWID_WRL	1830	0.0902501	#N/A	0	0	2.3	#N/A	0	0	#N/A	#N/A	#N/A		0.727273	#N/A	0	0	0.0454545	#N/A	0	0	#N/A	#N/A
World	OWID_WRL	1840	0.1216	#N/A	0	0	2.5	#N/A	0	0	#N/A	#N/A	#N/A		0.347368	#N/A	0	0	0.0869565	#N/A	0	0	#N/A	#N/A
World	OWID_WRL	1850	0.19475	#N/A	0	0	2.6	#N/A	0	0	#N/A	#N/A	#N/A		0.601562	#N/A	0	0	0.04	#N/A	0	0	#N/A	#N/A
World	OWID_WRL	1860	0.3629	#N/A	0	0	2.5	#N/A	0	0	#N/A	#N/A	#N/A		0.863415	#N/A	0	0	-0.0384615	#N/A	0	0	#N/A	#N/A
World	OWID_WRL	1870	0.56145	#N/A	0.0014	0	2.5	#N/A	0	0	#N/A	#N/A	#N/A		0.54712	#N/A	1.4e+07	0	0	#N/A	0	0	#N/A	#N/A
World	OWID_WRL	1880	0.869251	#N/A	0.00840001	0	2.5	#N/A	0	0	#N/A	#N/A	#N/A		0.548223	#N/A	5	0	0	#N/A	0	0	#N/A	#N/A
World	OWID_WRL	1890	1.3186	#N/A	0.0224	0.00624	2.4	#N/A	0	0	#N/A	#N/A	#N/A		0.51694	#N/A	1.66667	6.24e+07	-0.04	#N/A	0	0	#N/A	#N/A
World	OWID_WRL	1900	1.9589	#N/A	0.0455	0.01196	2.2	#N/A	0	0	#N/A	#N/A	#N/A		0.485591	#N/A	1.03125	0.916667	-0.0833333	#N/A	0	0	#N/A	#N/A
World	OWID_WRL	1910	2.9602	#N/A	0.1001	0.02652	2.3	#N/A	0	0	#N/A	#N/A	#N/A		0.511154	#N/A	1.2	1.21739	0.0454545	#N/A	0	0	#N/A	#N/A
World	OWID_WRL	1920	3.363	#N/A	0.224	0.04368	2.5	#N/A	0	0	#N/A	#N/A	#N/A		0.136072	#N/A	1.23776	0.647059	0.0869565	#N/A	0	0	#N/A	#N/A
World	OWID_WRL	1930	3.46275	#N/A	0.4424	0.11284	2.6	#N/A	0.03664	0	#N/A	#N/A	#N/A		0.029661	#N/A	0.975	1.58333	0.04	#N/A	366400000	0	#N/A	#N/A
World	OWID_WRL	1940	3.96245	#N/A	0.668501	0.1638	2.6	#N/A	0.040304	0	#N/A	#N/A	#N/A		0.144307	#N/A	0.511076	0.451613	0	#N/A	0.1	0	#N/A	#N/A
World	OWID_WRL	1950	4.31015	#N/A	1.372	0.39156	2.7	#N/A	0.065952	0.084272	#N/A	#N/A	#N/A		0.0877487	#N/A	1.05236	1.39048	0.0384615	#N/A	0.636364	842720000	#N/A	#N/A
World	OWID_WRL	1960	5.28105	#N/A	2.7965	0.837201	3.2	#N/A	0.157552	0.142896	#N/A	#N/A	#N/A		0.225259	#N/A	1.03827	1.13811	0.185185	#N/A	1.38889	0.695652	#N/A	#N/A
World	OWID_WRL	1965	5.58227	0.9517	4.47057	1.27744	3.29848	2.01959	0.216176	0.20152	0	18.0178	11.748		0.057038	#N/A	0.59863	0.525848	0.0307764	#N/A	0.372093	0.410256	#N/A	#N/A
World	OWID_WRL	1966	5.64733	0.991961	4.8143	1.39019	3.31854	2.0583	0.230832	0.21984	0	18.6713	12.3025		0.0116537	0.0423042	0.0768866	0.0882603	0.00608088	0.0191695	0.0677966	0.0909091	0	0.0362719
World	OWID_WRL	1967	5.55661	1.02542	5.15817	1.49035	3.33872	2.09619	0.23816	0.241824	0	19.1454	12.6851		-0.0160638	0.0337327	0.0714262	0.0720473	0.00608088	0.0184096	0.031746	0.1	0	0.0253948
World	OWID_WRL	1968	5.64071	1.05415	5.6008	1.62268	3.35902	2.12691	0.25648	0.267472	0	19.9282	13.3881		0.0151343	0.0280151	0.0858116	0.0887919	0.00608088	0.0146543	0.0769231	0.106061	0	0.0408856
World	OWID_WRL	1969	5.8169	1.07375	6.08087	1.7803	3.37945	2.13794	0.271136	0.29312	0	20.8335	14.2423		0.0312355	0.0185964	0.0857157	0.0971351	0.00608088	0.00518655	0.0571429	0.0958904	0	0.0454255
World	OWID_WRL	1970	5.89761	1.10281	6.60293	1.9377	3.4	2.15303	0.285792	0.318768	0	21.6987	15.0428		0.0138762	0.0270644	0.0858519	0.0884155	0.00608088	0.00705752	0.0540541	0.0875	0	0.0415284
World	OWID_WRL	1971	5.86186	1.1363	6.99194	2.06824	3.41949	2.18944	0.307776	0.322432	0	22.2975	15.5523		-0.00606235	0.0303656	0.0589155	0.0673689	0.00573221	0.0169089	0.0769231	0.0114943	0	0.0275977
World	OWID_WRL	1972	5.92973	1.16475	7.52661	2.17801	3.43909	2.21082	0.326096	0.34808	0	23.1232	16.3085		0.0115789	0.0250369	0.0764695	0.0530722	0.00573221	0.00976435	0.0595238	0.0795455	0	0.0370314
World	OWID_WRL	1973	6.0442	1.20191	8.26251	2.1298	3.4588	2.24735	0.34808	0.40304	0	24.0957	17.1876		0.0193034	0.0319051	0.0977727	-0.0221364	0.00573221	0.0165253	0.0674157	0.157895	0	0.0420574
World	OWID_WRL	1974	6.04921	1.21429	8.14304	2.18195	3.47863	2.29107	0.351744	0.392048	0	24.102	17.118		0.000828853	0.0103013	-0.0144592	0.0244876	0.00573221	0.0194552	0.0105263	-0.0272727	0	0.000261302
World	OWID_WRL	1975	6.16682	1.27023	8.06036	2.18295	3.49857	2.33129	0.34808	0.337088	0	24.1954	17.0953		0.0194432	0.0460666	-0.0101533	0.000457898	0.00573221	0.017552	-0.0104167	-0.140187	0	0.00387538
World	OWID_WRL	1976	6.39144	1.28853	8.58708	2.31289	3.51863	2.34415	0.377392	0.395712	0	25.2158	18.0645		0.0364227	0.0144063	0.0653468	0.0595249	0.00573221	0.00551954	0.0842105	0.173913	0	0.0421745
World	OWID_WRL	1977	6.58057	1.31712	8.87976	2.3889	3.5388	2.35694	0.395712	0.381056	0	25.8389	18.626		0.0295922	0.0221834	0.0340841	0.0328662	0.00573221	0.00545423	0.0485437	-0.037037	0	0.0247082
World	OWID_WRL	1978	6.65422	1.36327	9.18551	2.4888	3.55908	2.36393	0.425024	0.388384	0	26.4282	19.1419		0.0111917	0.0350407	0.0344316	0.0418174	0.00573221	0.00296617	0.0740741	0.0192308	0	0.022809
World	OWID_WRL	1979	6.96295	1.38884	9.34032	2.64314	3.57948	2.37045	0.436016	0.359072	0	27.0803	19.7415		0.0463964	0.0187591	0.0168542	0.0620142	0.00573221	0.00275626	0.0258621	-0.0754717	0	0.0246728
World	OWID_WRL	1980	7.13293	1.42676	8.97251	2.66525	3.6	2.40433	0.43968	0.315104	0	26.9566	19.5255		0.0244116	0.0273037	-0.039379	0.0083653	0.00573221	0.0142924	0.00840336	-0.122449	0	-0.00456829
World	OWID_WRL	1981	7.23285	1.43753	8.64752	2.69478	3.63813	2.42235	0.443344	0.23816	0	26.7547	19.2566		0.0140082	0.00754764	-0.0362208	0.0110769	0.0105918	0.0074976	0.00833333	-0.244186	0	-0.00748995
World	OWID_WRL	1982	7.3134	1.45583	8.38081	2.70888	3.67666	2.43157	0.443344	0.234496	0	26.645	19.0809		0.0111373	0.012733	-0.0308416	0.00523166	0.0105918	0.0038043	0	-0.0153846	0	-0.00409876
World	OWID_WRL	1983	7.53775	1.49617	8.32774	2.75252	3.71561	2.4429	0.458	0.212512	0	26.9432	19.2885		0.0306756	0.027703	-0.00633275	0.0161099	0.0105918	0.00466076	0.0330579	-0.09375	0	0.0111911
World	OWID_WRL	1984	7.86514	1.53491	8.51977	2.97699	3.75496	2.46308	0.468992	0.186864	0	27.7707	20.0177		0.0434333	0.0258971	0.0230584	0.0815516	0.0105918	0.00826104	0.024	-0.12069	0	0.0307132
World	OWID_WRL	1985	8.17596	1.53915	8.53287	3.04409	3.79473	2.47111	0.479984	0.179536	0	28.2174	20.4124		0.0395196	0.00276285	0.00153832	0.0225396	0.0105918	0.0032612	0.0234375	-0.0392157	0	0.0160868
World	OWID_WRL	1986	8.27057	1.56548	8.79174	3.07395	3.83493	2.48841	0.501968	0.168544	0	28.6956	20.8068		0.0115715	0.0171027	0.0303379	0.00981068	0.0105918	0.00700073	0.0458015	-0.0612245	0	0.0169452
World	OWID_WRL	1987	8.59962	1.5888	8.96692	3.23521	3.87554	2.48012	0.523952	0.161216	0	29.4314	21.4869		0.0397862	0.0149012	0.0199249	0.0524582	0.0105918	-0.00333422	0.0437956	-0.0434783	0	0.0256412
World	OWID_WRL	1988	8.85437	1.61907	9.26648	3.38627	3.91659	2.5053	0.556928	0.1832	0	30.2882	22.2473		0.029623	0.0190475	0.0334083	0.0466951	0.0105918	0.0101526	0.0629371	0.136364	0	0.029113
World	OWID_WRL	1989	8.94401	1.64016	9.41803	3.53696	3.95808	2.54157	0.571584	0.150224	0	30.7606	22.6208		0.0101237	0.0130282	0.0163542	0.0444984	0.0105918	0.0144782	0.0263158	-0.18	0	0.0155968
World	OWID_WRL	1990	8.82964	2.7261	9.52867	3.64758	4	5.07199	0.575248	0.14656	8.41001	42.9358	31.1377		-0.0127869	0.662095	0.0117472	0.0312755	0.0105918	0.995613	0.00641026	-0.0243902	84100149736	0.395804
World	OWID_WRL	1991	8.73236	2.73384	9.52978	3.7396	4.04739	5.04797	0.589904	0.16488	8.42214	43.0079	31.1787		-0.0110179	0.00283694	0.000117035	0.025228	0.0118479	-0.00473546	0.0254777	0.125	0.00144203	0.00167839
World	OWID_WRL	1992	8.70944	2.75571	9.69274	3.74012	4.09535	5.02542	0.611888	0.131904	8.44231	43.2049	31.3284		-0.0026249	0.00799904	0.0170994	0.000139163	0.0118479	-0.00446711	0.0372671	-0.2	0.00239416	0.00458046
World	OWID_WRL	1993	8.75065	2.68968	9.63226	3.79454	4.14387	4.99903	0.644864	0.135568	8.45344	43.2439	31.4113		0.00473184	-0.0239592	-0.00623925	0.0145501	0.0118479	-0.00525214	0.0538922	0.0277778	0.00131879	0.000903406
World	OWID_WRL	1994	8.79676	2.74714	9.84568	3.81779	4.19296	4.99594	0.681504	0.142896	8.46648	43.6872	31.7511		0.00526946	0.0213628	0.0221566	0.00612747	0.0118479	-0.000616333	0.0568182	0.0540541	0.00154212	0.0102502
World	OWID_WRL	1995	8.84278	2.77886	9.97583	3.95168	4.24264	5.05672	0.721808	0.142896	8.47988	44.1931	32.1149		0.00523145	0.0115469	0.013219	0.0350698	0.0118479	0.012166	0.0591398	0	0.00158365	0.0115812
World	OWID_WRL	1996	9.0669	2.81941	10.2112	4.14917	4.29291	5.06896	0.743792	0.14656	8.37984	44.8788	32.6975		0.0253452	0.0145938	0.0235963	0.0499766	0.0118479	0.00241992	0.0304569	0.025641	-0.0117973	0.0155154
World	OWID_WRL	1997	9.07428	2.98736	10.4761	4.125	4.34377	5.27773	0.765776	0.14656	9.32123	46.5178	33.909		0.000813783	0.0595681	0.0259426	-0.0058259	0.0118479	0.0411852	0.0295567	0	0.11234	0.0365219
World	OWID_WRL	1998	9.00899	2.88237	10.5302	4.20054	4.39523	5.17033	0.765776	0.131904	8.78551	45.8709	33.4229		-0.00719507	-0.0351449	0.00516418	0.0183124	0.0118479	-0.0203488	0	-0.1	-0.0574734	-0.0139076
World	OWID_WRL	1999	9.07226	2.82	10.7183	4.31944	4.46906	5.09008	0.795088	0.12824	8.44478	45.8572	33.4781		0.00702274	-0.0216394	0.0178569	0.0283071	0.0167968	-0.0155207	0.0382775	-0.0277778	-0.0387835	-0.000297994
World	OWID_WRL	2000	9.37823	2.80818	10.8505	4.49114	4.5	5.08294	0.828064	0.168544	8.28799	46.3956	34.0045		0.0337262	-0.00419081	0.0123385	0.0397499	0.00692314	-0.00140318	0.0414747	0.314286	-0.0185663	0.0117405
World	OWID_WRL	2001	9.53366	2.81064	10.9492	4.55372	4.5	5.06151	0.868368	0.172208	7.96832	46.4176	34.0454		0.0165736	0.00087505	0.00909162	0.013935	0	-0.00421673	0.0486726	0.0217391	-0.0385701	0.000473911
World	OWID_WRL	2002	9.90328	2.85709	11.044	4.68863	4.4892	5.25779	0.923328	0.179536	8.58053	47.9234	35.3193		0.0387692	0.0165282	0.00866076	0.0296262	-0.0024	0.0387782	0.0632911	0.0425532	0.0768301	0.0324398
World	OWID_WRL	2003	10.7754	2.86065	11.2927	4.81766	4.43833	5.36255	1.01126	0.175872	8.34834	49.0827	36.4212		0.0880646	0.00124433	0.0225163	0.0275196	-0.011331	0.0199261	0.0952381	-0.0204082	-0.0270603	0.024192
World	OWID_WRL	2004	11.5211	2.92262	11.719	5.0015	4.37751	5.54464	1.09187	0.197856	8.45961	50.8356	37.9909		0.0692012	0.0216627	0.0377509	0.0381596	-0.0137038	0.0339547	0.0797101	0.125	0.013329	0.0357135
World	OWID_WRL	2005	12.3641	2.94486	11.8725	5.13778	4.34741	5.65238	1.17248	0.21984	8.36705	52.0785	39.1338		0.0731759	0.00761116	0.0131017	0.0272481	-0.00687554	0.0194319	0.0738255	0.111111	-0.0109416	0.0244475
World	OWID_WRL	2006	13.011	3.02024	12.0253	5.26731	4.31752	5.80914	1.30438	0.227168	7.15251	52.1346	38.9877		0.0523179	0.0255952	0.0128699	0.0252101	-0.00687554	0.0277332	0.1125	0.0333333	-0.145157	0.00107774
World	OWID_WRL	2007	13.739	3.05718	12.2034	5.48301	4.28784	5.84941	1.39965	0.241824	6.80008	53.0615	39.867		0.0559559	0.012232	0.0148124	0.0409505	-0.00687554	0.00693307	0.0730337	0.0645161	-0.0492747	0.0177786
World	OWID_WRL	2008	13.9347	3.00891	12.1417	5.61368	4.25836	5.98374	1.42163	0.252816	6.86511	53.4806	40.2296		0.0142382	-0.01579	-0.00505754	0.0238325	-0.00687554	0.0229637	0.0157068	0.0454545	0.0095635	0.00789938
World	OWID_WRL	2009	13.7248	3.00213	11.9383	5.4995	4.22908	6.02108	1.52056	0.241824	6.98186	53.1591	39.9068		-0.0150615	-0.0022529	-0.0167542	-0.0203398	-0.00687554	0.00624143	0.0695876	-0.0434783	0.0170069	-0.00601159
World	OWID_WRL	2010	14.3589	3.06219	12.3149	5.90934	4.2	6.16567	1.63414	0.245488	6.72206	54.6127	41.1848		0.0462016	0.0200064	0.0315464	0.0745237	-0.00687554	0.0240138	0.0746988	0.0151515	-0.0372106	0.027344
World	OWID_WRL	2011	15.0448	3.13672	12.443	6.05274	4.15922	6.21823	1.81002	0.234496	6.36188	55.4611	41.9469		0.0477677	0.0243387	0.0104025	0.0242666	-0.00971058	0.0085239	0.107623	-0.0447761	-0.0535828	0.0155347
World	OWID_WRL	2012	15.1032	3.14714	12.5958	6.21041	4.11883	6.25256	1.90162	0.23816	6.1248	55.6924	42.1739		0.00387929	0.00332129	0.0122771	0.0260488	-0.00971058	0.00552035	0.0506073	0.015625	-0.0372648	0.00417121
World	OWID_WRL	2013	15.3809	3.14247	12.7498	6.30818	4.07883	6.2566	2.02986	0.249152	5.89834	56.0941	42.6162		0.0183907	-0.00148458	0.0122288	0.0157436	-0.00971058	0.000647193	0.0674374	0.0461538	-0.0369744	0.00721304
World	OWID_WRL	2014	15.3697	3.29021	12.8524	6.35102	4.03922	6.30118	2.08115	0.249152	5.68202	56.216	42.5854		-0.00073146	0.0470163	0.00804645	0.00679141	-0.00971058	0.00712566	0.0252708	0	-0.0366753	0.00217271
World	OWID_WRL	2015	14.9909	3.29021	13.0881	6.48923	4	6.30118	1.44081	0.249152	5.68202	55.5315	41.9401		-0.0246462	0	0.0183371	0.021762	-0.00971058	0	-0.307685	0	0	-0.0121759
World	OWID_WRL	2016	14.7566	3.29021	13.3299	6.64595	4	6.30118	1.46385	0.249152	5.68202	55.7188	42.1274	CCS	-0.015629	0	0.0184782	0.0241504	0	0	0.0159871	0	0	0.00337293
		2017	14.7899	3.29021	13.502	6.84033	4	6.30118	1.47709	0.249152	5.68202	56.132	42.5406	0	CumCCS
		2018	15.0034	3.29021	13.6634	7.20506	4	6.30118	1.47709	0.249152	5.68202	56.8714	43.28	0	58.2531
		2019	14.4052	3.29021	13.9149	7.42685	3.96125	6.30118	1.47709	0.249152	5.68202	56.7078	43.1552	0
		2020	13.7463	3.22441	14.1293	7.74858	3.84444	6.17516	1.44755	0.252991	5.41302	55.9817	42.7377	0
		2021	13.0371	3.15992	14.3046	8.16075	3.6557	6.05166	1.4186	0.25613	5.14402	55.1884	42.3212	0
		2022	12.2884	3.09672	14.4391	8.65022	3.4053	5.93062	1.39023	0.258539	4.87502	54.3342	41.9016	0
		2023	11.5113	3.03479	14.5317	9.20089	3.10666	5.81201	1.36242	0.260196	4.60602	53.4259	41.4725	0
		2024	10.7165	2.97409	14.5812	9.79449	2.77518	5.69577	1.33518	0.261083	4.33702	52.4705	41.0255	0
		2025	9.91471	2.91461	14.5871	10.4115	2.42688	5.58186	1.30847	0.261189	4.06802	51.4744	40.551	0
		2026	9.11575	2.85632	14.5493	11.0321	2.07715	5.47022	1.2823	0.260512	3.79902	50.4427	40.039	0
		2027	8.32882	2.79919	14.468	11.6369	1.73959	5.36081	1.25666	0.259055	3.53002	49.379	39.4794	0
		2028	7.56212	2.74321	14.3436	12.2076	1.42522	5.2536	1.23152	0.256829	3.26102	47.6258	38.2038	0.658991
		2029	6.82284	2.68834	14.1774	12.7276	1.14201	5.14853	1.20689	0.253852	2.99202	46.5078	37.5289	0.651682
		2030	6.11701	2.63458	13.9705	13.182	0	5.04556	1.18276	0.250148	2.72302	44.1965	36.5164	0.909001
		2031	5.44949	2.58188	13.7247	13.5576	0	4.94464	1.1591	0.245747	2.45402	42.9548	35.4283	1.16243
		2032	4.82401	2.53025	13.4421	13.8434	0	4.84575	1.13592	0.240687	2.18502	41.6358	34.2598	1.41133
		2033	4.24313	2.47964	13.125	14.0297	0	4.74884	1.1132	0.235008	1.91602	40.2355	33.007	1.65497
		2034	3.70836	2.43005	12.7759	14.2767	0	4.65386	1.09094	0.228759	1.64702	38.9168	31.8329	1.89477
		2035	3.22022	2.38145	12.3979	14.1906	0	4.56078	1.06912	0.221989	1.37802	37.2932	30.3509	2.12691
		2036	2.77836	2.33382	11.9938	13.9991	0	4.46957	1.04774	0.214754	1.10902	35.5955	28.7921	2.35061
		2037	2.38167	2.28714	11.5669	13.6957	0	4.38018	1.02678	0.207111	0.840018	33.8205	27.1532	2.56498
		2038	2.02841	2.2414	11.1205	13.2763	0	4.29257	1.00625	0.199118	0.571018	31.9666	25.4326	2.76904
		2039	1.71633	2.19657	10.658	12.7392	0	4.20672	0.98612	0.190836	0.302018	30.034	23.6307	2.96178
		2040	1.44281	2.15264	10.1827	12.0853	0	4.12259	0.966398	0.182326	0.0330184	28.0257	21.7504	3.14215
		2041	1.20496	2.10959	9.69809	11.3185	0	4.04013	0.94707	0.173649	-0.235982	25.9469	19.7972	3.30913
		2042	0.999716	2.0674	9.20745	10.4459	0	3.95933	0.928128	0.164863	-0.504982	23.806	17.7793	3.46174
		2043	0.82398	2.02605	8.714	9.47778	0	3.88015	0.909566	0.156028	-0.773982	22.123	16.2168	3.09053
		2044	0.674655	1.98553	8.22085	8.42794	0	3.80254	0.891374	0.147198	-1.04298	20.3763	14.5883	2.73078
		2045	0.548734	1.94582	7.73095	7.31334	0	3.72649	0.873547	0.138426	-1.31198	18.6067	12.9344	2.35862
		2046	0.443352	1.9069	7.24705	6.15403	0	3.65196	0.856076	0.129762	-1.58098	16.8289	11.2701	1.97921
		2047	0.355821	1.86876	6.7717	4.9728	0	3.57892	0.838955	0.12125	-1.84998	15.0596	9.61196	1.59859
		2048	0.283661	1.83139	6.30721	4.41001	0	3.50734	0.822175	0.112934	-2.11898	13.7476	8.40891	1.4081
		2049	0.224619	1.79476	5.85567	4.13488	0	3.4372	0.805732	0.104848	-2.38798	12.6619	7.42992	1.30785
		2051	0.138015	1.72369	4.99842	3.60023	0	3.30108	0.773825	0.0894989	-2.92598	10.5773	6.674	1.21235
		2053	0.0825272	1.65543	4.21143	3.09452	0	3.17036	0.743181	0.0754075	-3.46398	8.61576	4.74308	1.12147
		2056	0.0362472	1.55808	3.17784	2.4066	0	2.98392	0.699476	0.0569007	-4.27098	5.91522	2.10608	1.03509
		2059	0.0149594	1.46645	2.32751	1.81718	0	2.80844	0.658342	0.0416751	-5.07798	3.50693	-0.218314	0.953114													CONTINUATION OF TIME SERIES FROM C:M
		2064	0.00297476	1.32555	1.2953	1.06472	0	2.53861	0.595089	0.0231929	-6.42298	0.102151	-3.4417	0.875462													Year	Coal	Nitrous oxide	Crude oil	Natural gas	Traditional biofuels	Methane	Cement	Flaring	Land use change	Total emissions	Total CO2
		2069	0.000495159	1.1982	0.662087	0.573483	0	2.2947	0.537913	0.011855	-7.76798	-2.66145	-5.98215	0.802064													2050	0.176668	1.75886	5.41888	3.86451	0	3.36845	0.789617	0.0970275	-2.65698	11.6047	6.47737
		2074	6.87686e-05	1.08307	0.310373	0.283547	0	2.07423	0.486231	0.00555738	-9.11298	-4.95499	-8.0272	0.732853													2051	0.138015	1.72369	4.99842	3.60023	0	3.30108	0.773825	0.0894989	-2.92598	10.5773	5.55253
		2079	7.94216e-06	0.979013	0.133235	0.128499	0	1.87494	0.439514	0.00238563	-10.458	-6.93894	-9.75434	0.667761													2052	0.107089	1.68921	4.59558	3.34321	0	3.23506	0.758348	0.0822859	-3.19498	9.58072	4.65645
		2089	6.00714e-08	0.799925	0.0187331	0.020196	0	1.53196	0.359115	0.000335424	-13.148	-10.4238	-12.7496	0.606717													2053	0.0825272	1.65543	4.21143	3.09452	0	3.17036	0.743181	0.0754075	-3.46398	8.61576	3.78997
		2099	2.08055e-10	0.653597	0.00181592	0.0021976	0	1.25172	0.293423	3.25149e-05	-14	-11.7979	-13.7025	0.549643													2054	0.063165	1.62232	3.84675	2.85504	0	3.10695	0.728318	0.0688778	-3.73298	7.68298	2.95371
		2100	2.08055e-10	0.653597	0.00181592	0.0021976	0	1.25172	0.293423	3.25149e-05	-14	-11.7979	-13.7025	0.496449													2055	0.0480145	1.58987	3.50211	2.62553	0	3.04482	0.713751	0.0627068	-4.00198	6.78276	2.14807
														0.447036													2056	0.0362472	1.55808	3.17784	2.4066	0	2.98392	0.699476	0.0569007	-4.27098	5.91522	1.37323
														0.401293													2057	0.0271752	1.52691	2.87406	2.1987	0	2.92424	0.685487	0.0514614	-4.53998	5.08029	0.62914
														0.359095													2058	0.0202328	1.49638	2.5907	2.00216	0	2.86576	0.671777	0.0463877	-4.80898	4.27769	-0.0844396
														0.320309													2059	0.0149594	1.46645	2.32751	1.81718	0	2.80844	0.658342	0.0416751	-5.07798	3.50693	-0.767957
											Cum.CDR:	OS		0.28479													2060	0.0109834	1.43712	2.08407	1.64385	0	2.75227	0.645175	0.0373162	-5.34698	2.76735	-1.42204
											-480.965	-536.72		0.252382													2061	0.00800776	1.40838	1.85984	1.48211	0	2.69723	0.632271	0.0333012	-5.61598	2.05812	-2.04749
												-493.565		0.222926													2062	0.00579735	1.38021	1.65415	1.33184	0	2.64328	0.619626	0.0296184	-5.88498	1.37826	-2.64523
											Max. OS	-450.827		0.196253													2063	0.00416755	1.35261	1.46626	1.19282	0	2.59042	0.607233	0.026254	-6.15398	0.726672	-3.21635
											385.467	-408.506		0.172193													2064	0.00297476	1.32555	1.2953	1.06472	0	2.53861	0.595089	0.0231929	-6.42298	0.102151	-3.76201
												-366.604		0.150574													2065	0.00210831	1.29904	1.14039	0.947191	0	2.48784	0.583187	0.0204192	-6.69198	-0.496595	-4.28347
												-325.132		0.131223													2066	0.0014836	1.27306	1.00059	0.839791	0	2.43808	0.571523	0.017916	-6.96098	-1.07092	-4.78206
												-284.106		0.113968													2067	0.00103654	1.2476	0.874923	0.74205	0	2.38932	0.560093	0.0156659	-7.22998	-1.62222	-5.25914
												-243.555		0.0986431													2068	0.000719005	1.22265	0.762415	0.653458	0	2.34153	0.548891	0.0136514	-7.49898	-2.15192	-5.7161
												-203.516		0.0850846													2069	0.000495159	1.1982	0.662087	0.573483	0	2.2947	0.537913	0.011855	-7.76798	-2.66145	-6.15434
												-164.037		0.0731356													2070	0.000338541	1.17423	0.572975	0.501575	0	2.24881	0.527155	0.0102594	-8.03698	-3.15221	-6.57525
												-125.833		0.0626461													2071	0.000229784	1.15075	0.494138	0.437179	0	2.20383	0.516612	0.00884776	-8.30598	-3.62562	-6.9802
												-88.3043		0.0534737													2072	0.000154832	1.12773	0.424666	0.379739	0	2.15975	0.506279	0.00760383	-8.57498	-4.08302	-7.37051
												-51.788		0.0454842													2073	0.000103567	1.10518	0.363687	0.328707	0	2.11656	0.496154	0.00651198	-8.84398	-4.52573	-7.74746
												-16.3597		0.0385522													2074	6.87686e-05	1.08307	0.310373	0.283547	0	2.07423	0.486231	0.00555738	-9.11298	-4.95499	-8.11229
												17.9001		0.0325612													2075	4.53268e-05	1.06141	0.263944	0.24374	0	2.03274	0.476506	0.00472603	-9.38198	-5.372	-8.46616
												50.9072		0.0274036													2076	2.96554e-05	1.04018	0.223668	0.208791	0	1.99209	0.466976	0.00400488	-9.65098	-5.77789	-8.81016
												82.7401		0.0229808													2077	1.92587e-05	1.01938	0.188867	0.178226	0	1.95225	0.457637	0.00338175	-9.91998	-6.1737	-9.14532
												113.091		0.0192029													2078	1.24139e-05	0.998993	0.158914	0.151602	0	1.9132	0.448484	0.00284543	-10.189	-6.56041	-9.47261
												141.883		0.0159885													2079	7.94216e-06	0.979013	0.133235	0.128499	0	1.87494	0.439514	0.00238563	-10.458	-6.93894	-9.79289
												169.036		0.0132642													2080	5.04319e-06	0.959433	0.111305	0.108532	0	1.83744	0.430724	0.00199297	-10.727	-7.31011	-10.107
												194.469		0.0109643													2081	3.17831e-06	0.940244	0.0926515	0.091342	0	1.80069	0.422109	0.00165897	-10.996	-7.67469	-10.4156
												218.1		0.00903032													2082	1.98791e-06	0.921439	0.0768459	0.0766005	0	1.76468	0.413667	0.00137596	-11.265	-8.03336	-10.7195
												239.85		0.00741038													2083	1.23395e-06	0.90301	0.063506	0.0640083	0	1.72938	0.405394	0.0011371	-11.534	-8.38675	-11.0191
												259.647		0.00605881													2084	7.60126e-07	0.88495	0.0522913	0.0532941	0	1.69479	0.397286	0.0009363	-11.803	-8.73542	-11.3152
												277.427		0.00493558													2085	4.64672e-07	0.867251	0.0429002	0.0442135	0	1.6609	0.38934	0.000768148	-12.072	-9.07987	-11.608
												293.643		0.00400577													2086	2.81882e-07	0.849906	0.035067	0.0365474	0	1.62768	0.381553	0.00062789	-12.341	-9.42056	-11.8981
												308.232		0.00323912													2087	1.69683e-07	0.832908	0.0285588	0.0301009	0	1.59513	0.373922	0.000511358	-12.61	-9.75788	-12.1859
												321.166		0.00260947													2088	1.01354e-07	0.81625	0.0231728	0.0247012	0	1.56322	0.366444	0.00041492	-12.879	-10.0922	-12.4717
												332.436		0.00209439													2089	6.00714e-08	0.799925	0.0187331	0.020196	0	1.53196	0.359115	0.000335424	-13.148	-10.4238	-12.7557
												342.048		0.0016747													2090	3.53267e-08	0.783926	0.0150878	0.0164519	0	1.50132	0.351933	0.000270153	-13.417	-10.7529	-13.0382
												350.457		0.00133409													2091	2.06126e-08	0.768248	0.0121065	0.0133526	0	1.47129	0.344894	0.000216773	-13.686	-11.0799	-13.3194
												357.887		0.00105875													2092	1.19329e-08	0.752883	0.00967807	0.010797	0	1.44187	0.337996	0.00017329	-13.955	-11.4048	-13.5996
												364.364		0.00083706													2093	6.85371e-09	0.737825	0.00770769	0.00869823	0	1.41303	0.331236	0.00013801	-14	-11.504	-13.6548
												369.917		0.000659279													2094	3.90536e-09	0.723069	0.00611534	0.00698131	0	1.38477	0.324612	0.000109498	-14	-11.5564	-13.6643
				Needed for calculations								374.573		0.000517278													2095	2.20769e-09	0.708607	0.00483361	0.00558234	0	1.35708	0.318119	8.65479e-05	-14	-11.6074	-13.6731
				-0.02				-0.02	-0.02		-269	378.363															2096	1.23806e-09	0.694435	0.00380602	0.00444696	0	1.32993	0.311757	6.81485e-05	-14	-11.6569	-13.6813
												381.317															2097	6.88747e-10	0.680547	0.00298547	0.00352916	0	1.30334	0.305522	5.34562e-05	-14	-11.7051	-13.689
												383.465															2098	3.80081e-10	0.666936	0.00233287	0.0027902	0	1.27727	0.299411	4.17711e-05	-14	-11.7521	-13.6963
												384.838															2099	2.08055e-10	0.653597	0.00181592	0.0021976	0	1.25172	0.293423	3.25149e-05	-14	-11.7979	-13.7032
												385.467															2100	1.12967e-10	0.640525	0.00140808	0.00172426	0	1.22669	0.287555	2.52123e-05	-14	-11.8426	-13.7098
												385.383
												384.615
												383.193
												381.145
												378.5
												375.284
												371.522
												367.238
												362.456
												357.197
												351.481
												345.327
												338.751
												331.771
												324.401
												316.653
												308.541
												300.075
												291.265
												282.119
												272.647
												262.854
												252.747
												242.331
												231.612
												220.593
												209.278
												197.669
												185.771
												173.585
												161.114
												148.358
												135.32
												122.001
												108.401
												94.7461
												81.0818
												67.4088
												53.7275
												40.0385
												26.3423
												12.6391
												-1.07071

## Sheet: CO2-by-source
Entity	Code	Year	COâ‚‚ from gas (tonnes)	COâ‚‚ from solid fuel (tonnes)	COâ‚‚ from liquid (tonnes)	COâ‚‚ from cement (tonnes)	COâ‚‚ from flaring (tonnes)
Africa		1884	0	22020	0	0	0
Africa		1885	0	36700	0	0	0
Africa		1886	0	47710	0	0	0
Africa		1887	0	47710	0	0	0
Africa		1888	0	80740	0	0	0
Africa		1889	0	132120	0	0	0
Africa		1890	0	297270	0	0	0
Africa		1891	0	297270	0	0	0
Africa		1892	0	480770	0	0	0
Africa		1893	0	1801970	0	0	0
Africa		1894	0	2436880	0	0	0
Africa		1895	0	3343370	0	0	0
Africa		1896	0	4264540	0	0	0
Africa		1897	0	4785680	0	0	0
Africa		1898	0	6059170	0	0	0
Africa		1899	0	5527020	0	0	0
Africa		1900	0	2334120	0	0	0
Africa		1901	0	3915890	0	0	0
Africa		1902	0	5835300	0	0	0
Africa		1903	0	7908850	0	0	0
Africa		1904	0	8925440	0	0	0
Africa		1905	0	10279670	0	0	0
Africa		1906	0	11736660	0	0	0
Africa		1907	0	12951430	0	0	0
Africa		1908	0	13424860	0	0	0
Africa		1909	0	15410330	0	0	0
Africa		1910	0	17439840	0	0	0
Africa		1911	0	16882000	11010	0	0
Africa		1912	0	17898590	84410	0	0
Africa		1913	0	19597800	40370	0	0
Africa		1914	0	19274840	308280	0	0
Africa		1915	0	19546420	91750	0	0
Africa		1916	0	23109990	183500	0	0
Africa		1917	0	24959670	425720	0	0
Africa		1918	0	23895370	869790	0	0
Africa		1919	0	24794520	693630	0	0
Africa		1920	0	27638770	458750	0	0
Africa		1921	0	27469950	561510	0	0
Africa		1922	0	23476990	535820	0	0
Africa		1923	0	28618660	473430	0	0
Africa		1924	0	30178410	506460	0	0
Africa		1925	0	31675770	561510	0	0
Africa		1926	0	33958510	535820	0	0
Africa		1927	0	33323600	572520	0	0
Africa		1928	0	33870430	825750	128450	0
Africa		1929	0	34648470	847770	370670	0
Africa		1930	0	32607950	884470	264240	0
Africa		1931	0	28350750	891810	264240	0
Africa		1932	0	25396400	836760	436730	0
Africa		1933	0	27337830	737670	469760	0
Africa		1934	0	31371160	682620	539490	0
Africa		1935	0	34802610	557840	616560	0
Africa		1936	0	37826690	561510	697300	0
Africa		1937	0	40645250	535820	734000	0
Africa		1938	0	42623380	704640	756020	0
Africa		1939	110100	44032660	2.06254e+06	741340	0
Africa		1940	91750	46109880	2869940	656930	0
Africa		1941	99090	49522980	3769090	726660	0
Africa		1942	106430	54389400	3647980	778040	0
Africa		1943	117440	55325250	3963600	814740	0
Africa		1944	132120	61476170	4172790	979890	0
Africa		1945	135790	62404680	4.15811e+06	946860	0
Africa		1946	135790	63046930	3948920	1156050	0
Africa		1947	135790	62525790	4110400	1295510	0
Africa		1948	139460	64467220	5820620	1438640	0
Africa		1949	139460	68684050	7083100	1567090	0
Africa		1950	3670	69117110	23932070	2.06254e+06	0
Africa		1951	3670	72886200	26163430	2315770	0
Africa		1952	7340	79539910	28673710	2389170	0
Africa		1953	14680	79209610	30365580	2690110	0
Africa		1954	22020	81936420	32773100	3108490	0
Africa		1955	22020	91849090	34362210	3504850	0
Africa		1956	29360	95779660	36057750	3622290	0
Africa		1957	22020	99497370	38692810	3791110	0
Africa		1958	18350	103332520	41639820	4025990	0
Africa		1959	36700	101871860	42054530	4227840	0
Africa		1960	47710	103721540	48737600	4440700	0
Africa		1961	499120	105193210	52359890	4341610	0
Africa		1962	741340	106844710	54631620	4503090	0
Africa		1963	719320	109366000	60690790	4844400	1148710
Africa		1964	1453320	115788500	69619900	5369210	1879040
Africa		1965	2124930	125099290	76258930	5747220	4954500
Africa		1966	2363480	124042330	84164110	5952740	5200390
Africa		1967	2323110	127312300	81253800	6150920	20794220
Africa		1968	2367150	132721880	86178940	7112460	29719660
Africa		1969	2895630	135411990	93992370	8187770	38388200
Africa		1970	818410	140326120	98664280	8892410	55027980
Africa		1971	1695540	150158050	115590320	9593380	56066590
Africa		1972	4422350	154176700	119682370	10169570	6.47608e+07
Africa		1973	5369210	154543700	128644510	10778790	80134450
Africa		1974	5119650	157498050	134560550	11252220	81499690
Africa		1975	6433510	162456220	144219990	11087070	64415840
Africa		1976	8899750	172185390	151310430	11413700	77925110
Africa		1977	13545970	176982080	160268900	12239450	71671430
Africa		1978	34490660	178971220	166151910	12988130	71821900
Africa		1979	19689550	197684550	182083380	13986370	87863470
Africa		1980	34688840	212746230	198869960	15913120	76372700
Africa		1981	29448080	237727920	214496820	17300380	52624130
Africa		1982	24023820	250638980	236788400	18482120	45023560
Africa		1983	30479350	261370060	244469710	20133620	41346220
Africa		1984	47647610	286527910	252059270	20919000	45636450
Africa		1985	48928440	295178100	253028150	20812570	51486430
Africa		1986	58452090	306287190	255637520	19950120	53104900
Africa		1987	67983080	313032650	246051480	21726400	44935480
Africa		1988	69065730	323246260	2.64042e+08	23590760	49313790
Africa		1989	71520960	313994190	270222100	24633040	22082390
Africa		1990	76082770	295515740	249754510	25000040	20999740
Africa		1991	78600390	306529410	263028900	26805680	21003410
Africa		1992	74497330	288087660	284035980	27502980	23557730
Africa		1993	82057530	318420210	276552850	27308470	21994310
Africa		1994	85933050	330465150	265399720	28761790	22001650
Africa		1995	101923240	346708570	272053430	30754600	24299070
Africa		1996	108397120	352753060	282156940	31521630	23994460
Africa		1997	95614510	359792120	296891990	32574920	23601770
Africa		1998	113527780	354408230	317873380	33367640	23165040
Africa		1999	115241670	365469610	298719650	34376890	23792610
Africa		2000	116140820	369286410	317117360	36178860	55523430
Africa		2001	120911820	371025990	295218470	38336820	58140140
Africa		2002	139026940	360118750	289049200	40696630	67920690
Africa		2003	140546320	389963190	327224540	41023260	62914810
Africa		2004	149721320	416526650	350044600	45221740	73506430
Africa		2005	181349380	413186950	336362840	49489950	73363300
Africa		2006	179837340	419547060	369800210	55218820	71755840
Africa		2007	194763230	430799280	380549640	60551330	75047830
Africa		2008	196715670	455098350	407946190	65527850	70673190
Africa		2009	194656800	446407790	438752170	70438310	59384270
Africa		2010	202095890	443457110	433111380	71553990	62958850
Africa		2011	222769000	436436400	437364910	72067790	55439020
Africa		2012	234127650	435973980	455509390	82208000	57094190
Africa		2013	228545580	426754940	477478010	81815310	53989370
Asia		1858	0	436730	0	0	0
Asia		1859	0	704640	0	0	0
Asia		1860	0	711980	0	0	0
Asia		1861	0	550500	0	0	0
Asia		1862	0	609220	0	0	0
Asia		1863	0	675280	0	0	0
Asia		1864	0	638580	0	0	0
Asia		1865	0	627570	0	0	0
Asia		1866	0	708310	0	0	0
Asia		1867	0	1956110	0	0	0
Asia		1868	0	1783620	73400	0	0
Asia		1869	0	1967120	110100	0	0
Asia		1870	0	1923080	99090	0	0
Asia		1871	0	2179980	227540	0	0
Asia		1872	0	2535970	150470	0	0
Asia		1873	0	2693780	297270	0	0
Asia		1874	0	2495600	205520	0	0
Asia		1875	0	2675430	355990	0	0
Asia		1876	0	3016740	344980	0	0
Asia		1877	0	3295660	436730	0	0
Asia		1878	0	3754410	634910	0	0
Asia		1879	0	4202150	656930	0	0
Asia		1880	0	4528780	719320	0	0
Asia		1881	0	5339850	822080	0	0
Asia		1882	0	5794930	1313860	0	0
Asia		1883	0	6044490	932180	0	0
Asia		1884	0	7450100	1299180	0	0
Asia		1885	0	8286860	1390930	0	0
Asia		1886	0	8940120	1849680	0	0
Asia		1887	0	10220950	1959780	0	0
Asia		1888	0	11347640	1816650	0	0
Asia		1889	0	13017490	1948770	0	0
Asia		1890	0	14059770	3332360	0	0
Asia		1891	0	15626860	2624050	0	0
Asia		1892	0	17693070	4297570	0	0
Asia		1893	0	19601470	5016890	0	0
Asia		1894	0	20427220	5604090	0	0
Asia		1895	0	38134970	5989440	0	0
Asia		1896	0	40733330	6598660	0	0
Asia		1897	0	49967050	7039060	0	0
Asia		1898	0	46799840	8162080	0	0
Asia		1899	0	45673150	7193200	0	0
Asia		1900	0	55886760	7776730	0	0
Asia		1901	0	41658170	7167510	0	0
Asia		1902	0	45746550	7710670	0	0
Asia		1903	0	51104750	7556530	0	0
Asia		1904	0	53559980	7919860	0	0
Asia		1905	0	56778570	8543760	0	0
Asia		1906	0	61145870	8510730	0	0
Asia		1907	0	67557360	8429990	0	0
Asia		1908	0	75693750	8969480	0	0
Asia		1909	0	70027270	9409880	0	0
Asia		1910	143130	71840250	9931020	0	0
Asia		1911	150470	73132090	10459500	0	0
Asia		1912	333970	80740000	11692620	0	0
Asia		1913	422050	88182760	11938510	0	0
Asia		1914	656930	86542270	12338540	0	0
Asia		1915	554170	83466810	12243120	0	0
Asia		1916	532150	90586610	13703780	0	0
Asia		1917	715650	93093220	15626860	444070	0
Asia		1918	932180	96917360	18860130	579860	0
Asia		1919	803730	99614810	18313300	579860	0
Asia		1920	1258810	95104380	17359100	631240	0
Asia		1921	1317530	88924100	17450850	601880	0
Asia		1922	1647830	91705960	18551850	609220	0
Asia		1923	1798300	103405920	19876720	686290	0
Asia		1924	1787290	114441610	20493280	836760	0
Asia		1925	1721230	122622040	22280570	1236790	0
Asia		1926	1919410	124534110	25451450	1321200	0
Asia		1927	2069880	126501230	26695580	322960	0
Asia		1928	2334120	139269160	30857360	609220	0
Asia		1929	2462570	162533290	30750930	524810	0
Asia		1930	220200	182960510	29822420	2202000	0
Asia		1931	161480	177605980	15414000	2095570	0
Asia		1932	99090	155134570	23432950	2.08823e+06	0
Asia		1933	113770	154110640	13362470	1757930	0
Asia		1934	69730	110261480	5736210	1196420	0
Asia		1935	128450	92546390	2950680	1211100	0
Asia		1936	143130	97486210	9923680	1255140	0
Asia		1937	818410	92234440	14870840	1368910	0
Asia		1938	2348800	131859430	31176650	1926750	0
Asia		1939	1541400	151772850	28519570	2444220	0
Asia		1940	1838670	178549170	32490510	3339700	0
Asia		1941	2396510	211087390	37966150	4352620	0
Asia		1942	2961690	217194270	41258140	5200390	0
Asia		1943	3402090	247313960	49768870	6128900	0
Asia		1944	4103060	283129490	63924060	6161930	0
Asia		1945	4668240	309340630	70005250	7453770	0
Asia		1946	5152680	359300340	70012590	8418980	0
Asia		1947	5237090	634531990	78526990	10573270	0
Asia		1948	5982100	834135950	88604810	12988130	0
Asia		1949	8.19878e+06	904794460	93357460	14540540	0
Asia		1950	9512640	690139830	103042590	12573420	0
Asia		1951	9633750	598279730	108558600	13362470	44040
Asia		1952	9905330	605340810	118684130	15094710	135790
Asia		1953	10562260	601832290	1.30927e+08	1.62581e+07	477100
Asia		1954	12536720	653920600	147522990	17700410	752350
Asia		1955	13670750	696595360	174658970	18794070	833090
Asia		1956	15135080	617565580	191577670	18694980	1456990
Asia		1957	16448940	655087660	230666840	21025430	1372580
Asia		1958	17586640	747061530	272728710	23432950	1262480
Asia		1959	15946150	923247220	338388680	24728460	14507510
Asia		1960	19069320	1.03007e+09	380813880	33664910	15498410
Asia		1961	22445720	1.05179e+09	418813060	34850320	19025280
Asia		1962	27462610	1081552670	464717420	37922110	20452910
Asia		1963	3.27951e+07	1088268770	482748130	38347830	21414450
Asia		1964	38175340	1246779740	520934480	43805120	20280420
Asia		1965	42638060	1263320430	591126900	57574960	22049360
Asia		1966	49768870	1370587190	641985760	63711200	30684870
Asia		1967	55776660	1480397260	711132230	70753930	35492570
Asia		1968	57846540	1531806620	738664570	76402060	35276040
Asia		1969	63153360	1536944620	739743550	80952860	25972590
Asia		1970	62584510	1558615970	722039470	85999110	23410930
Asia		1971	67586720	1697965870	730040070	93775840	22702620
Asia		1972	69887810	1815409540	762923270	106235490	22728310
Asia		1973	86182610	1977473070	762240650	114199390	22295250
Asia		1974	95541110	2169960900	791692400	127029710	16911360
Asia		1975	100209350	2285536540	831324730	143559390	16445270
Asia		1976	114368210	2447890000	865976870	157087010	18001350
Asia		1977	122867930	2639368580	947795850	176993090	21139200
Asia		1978	1.33349e+08	2702485240	1014725640	184645040	22974200
Asia		1979	160268900	2802338600	1049484210	193016310	22141110
Asia		1980	175649870	2931045500	1130220540	218970550	23429280
Asia		1981	197211120	3016952860	1235835800	256022870	19759280
Asia		1982	222405670	3186756420	1321350470	295321230	22555820
Asia		1983	244803680	3372091420	1372961680	329510950	19946450
Asia		1984	286252660	3589593970	1476261170	366273340	19359250
Asia		1985	312364710	3738702400	1606586540	387041870	19810660
Asia		1986	337060140	3726896010	1711926550	398488600	19634500
Asia		1987	314863980	3420073000	1602611930	391500920	20687790
Asia		1988	361762910	3420641850	1678114840	415700900	13498260
Asia		1989	359043440	3520418140	1810634870	436062060	15076360
Asia		1990	396884810	3611955280	1802920530	478854260	20511630
Asia		1991	431507590	3787142730	1830511590	5.2677e+08	18584880
Asia		1992	458405020	4559692410	1895661430	606195920	16823280
Asia		1993	494903170	5233276870	2055739490	663690140	14261620
Asia		1994	521029900	5733178580	2050788660	725261730	23579750
Asia		1995	559924560	6298604470	2092997330	820534930	20192340
Asia		1996	602650700	6681194630	2169927870	891061320	18217880
Asia		1997	654155480	7160327810	2255875600	923614220	20133620
Asia		1998	710350520	7537864380	2349152320	1060343740	22475080
Asia		1999	800449020	8555188380	2407347510	1163999220	31286750
Asia		2000	857836810	9566034830	2448323060	1323490080	28780140
Asia		2001	894067050	9878964720	2565326330	1394574310	20955700
Asia		2002	952849440	9785361370	2637966640	1508608550	21084150
Europe		1751	0	9365840	0	0	0
Europe		1752	0	9369510	0	0	0
Europe		1753	0	9369510	0	0	0
Europe		1754	0	9373180	0	0	0
Europe		1755	0	9376850	0	0	0
Europe		1756	0	10022770	0	0	0
Europe		1757	0	10026440	0	0	0
Europe		1758	0	10030110	0	0	0
Europe		1759	0	10033780	0	0	0
Europe		1760	0	10033780	0	0	0
Europe		1761	0	10991650	0	0	0
Europe		1762	0	10995320	0	0	0
Europe		1763	0	10998990	0	0	0
Europe		1764	0	11002660	0	0	0
Europe		1765	0	11006330	0	0	0
Europe		1766	0	12279820	0	0	0
Europe		1767	0	12283490	0	0	0
Europe		1768	0	12287160	0	0	0
Europe		1769	0	12290830	0	0	0
Europe		1770	0	12294500	0	0	0
Europe		1771	0	13634050	0	0	0
Europe		1772	0	13637720	0	0	0
Europe		1773	0	13641390	0	0	0
Europe		1774	0	13645060	0	0	0
Europe		1775	0	13648730	0	0	0
Europe		1776	0	15061680	0	0	0
Europe		1777	0	15065350	0	0	0
Europe		1778	0	15069020	0	0	0
Europe		1779	0	15072690	0	0	0
Europe		1780	0	15080030	0	0	0
Europe		1781	0	16870990	0	0	0
Europe		1782	0	16874660	0	0	0
Europe		1783	0	16882000	0	0	0
Europe		1784	0	16885670	0	0	0
Europe		1785	0	16893010	0	0	0
Europe		1786	0	19179420	0	0	0
Europe		1787	0	19186760	0	0	0
Europe		1788	0	19190430	0	0	0
Europe		1789	0	19197770	0	0	0
Europe		1790	0	19205110	0	0	0
Europe		1791	0	21451150	0	0	0
Europe		1792	0	21928250	0	0	0
Europe		1793	0	21946600	0	0	0
Europe		1794	0	21913570	0	0	0
Europe		1795	0	21924580	0	0	0
Europe		1796	0	22985210	0	0	0
Europe		1797	0	24130250	0	0	0
Europe		1798	0	25132160	0	0	0
Europe		1799	0	26468040	0	0	0
Europe		1800	0	27880990	0	0	0
Europe		1801	0	27734190	0	0	0
Europe		1802	0	36549530	0	0	0
Europe		1803	0	31239040	0	0	0
Europe		1804	0	34028240	0	0	0
Europe		1805	0	3.31291e+07	0	0	0
Europe		1806	0	34765910	0	0	0
Europe		1807	0	36553200	0	0	0
Europe		1808	0	34725540	0	0	0
Europe		1809	0	34740220	0	0	0
Europe		1810	0	37019290	0	0	0
Europe		1811	0	39195600	0	0	0
Europe		1812	0	40586530	0	0	0
Europe		1813	0	40762690	0	0	0
Europe		1814	0	41632480	0	0	0
Europe		1815	0	42953680	0	0	0
Europe		1816	0	47075090	0	0	0
Europe		1817	0	48788980	0	0	0
Europe		1818	0	48939450	0	0	0
Europe		1819	0	49262410	0	0	0
Europe		1820	0	49974390	0	0	0
Europe		1821	0	50686370	0	0	0
Europe		1822	0	52682850	0	0	0
Europe		1823	0	55736290	0	0	0
Europe		1824	0	57600650	0	0	0
Europe		1825	0	59714570	0	0	0
Europe		1826	0	60199010	0	0	0
Europe		1827	0	64569980	0	0	0
Europe		1828	0	65146170	0	0	0
Europe		1829	0	64702100	0	0	0
Europe		1830	0	87173510	0	0	0
Europe		1831	0	82395170	0	0	0
Europe		1832	0	82219010	0	0	0
Europe		1833	0	83411760	0	0	0
Europe		1834	0	85239420	0	0	0
Europe		1835	0	86267020	0	0	0
Europe		1836	0	100205680	0	0	0
Europe		1837	0	99545080	0	0	0
Europe		1838	0	103178380	0	0	0
Europe		1839	0	106264850	0	0	0
Europe		1840	0	113237850	0	0	0
Europe		1841	0	116592230	0	0	0
Europe		1842	0	122783520	0	0	0
Europe		1843	0	125290130	0	0	0
Europe		1844	0	132329190	0	0	0
Europe		1845	0	144238340	0	0	0
Europe		1846	0	145295300	0	0	0
Europe		1847	0	157556770	0	0	0
Europe		1848	0	157248490	0	0	0
Europe		1849	0	165513330	0	0	0
Europe		1850	0	177334400	0	0	0
Europe		1851	0	174387390	0	0	0
Europe		1852	0	180971370	0	0	0
Europe		1853	0	187250740	0	0	0
Europe		1854	0	222218500	0	0	0
Europe		1855	0	222181800	36700	0	0
Europe		1856	0	237423310	40370	0	0
Europe		1857	0	238957370	51380	0	0
Europe		1858	0	242197980	62390	0	0
Europe		1859	0	255409980	55050	0	0
Europe		1860	0	282035830	62390	0	0
Europe		1861	0	300132600	69730	0	0
Europe		1862	0	304011790	132120	0	0
Europe		1863	0	319568920	179830	0	0
Europe		1864	0	344389130	190840	0	0
Europe		1865	0	368357900	231210	0	0
Europe		1866	0	380230350	381680	0	0
Europe		1867	0	397813320	499120	0	0
Europe		1868	0	401351200	656930	0	0
Europe		1869	0	419972780	737670	0	0
Europe		1870	0	425257580	917500	0	0
Europe		1871	0	453013790	1086320	0	0
Europe		1872	0	488781610	1089990	0	0
Europe		1873	0	513462360	1548740	0	0
Europe		1874	0	475037460	1691870	0	0
Europe		1875	0	523668630	2.08823e+06	0	0
Europe		1876	0	528953430	2620380	0	0
Europe		1877	0	5.26865e+08	3189230	0	0
Europe		1878	0	532091280	3358050	0	0
Europe		1879	0	548000730	3912220	0	0
Europe		1880	0	618024330	4.09939e+06	0	0
Europe		1881	0	632583220	5527020	0	0
Europe		1882	0	654104100	5875670	0	0
Europe		1883	0	690928880	6404150	0	0
Europe		1884	0	683827430	8040970	0	0
Europe		1885	0	683732010	9754860	0	0
Europe		1886	0	681764890	9663110	0	0
Europe		1887	0	706108000	11417370	0	0
Europe		1888	0	747259710	12518370	0	0
Europe		1889	0	782179760	12958770	0	0
Europe		1890	0	816453890	14812120	0	0
Europe		1891	0	843263240	17516910	0	0
Europe		1892	0	828443780	18368350	0	0
Europe		1893	0	801483960	20907990	0	0
Europe		1894	0	874498610	19924430	0	0
Europe		1895	0	893432140	25132160	0	0
Europe		1896	0	935677510	25590910	0	0
Europe		1897	0	981108440	28178260	0	0
Europe		1898	0	1010923520	31506950	0	0
Europe		1899	0	1079493800	33378650	0	0
Europe		1900	0	1132763850	37562450	0	0
Europe		1901	0	1116927800	41217770	0	0
Europe		1902	3670	1117448940	40307610	0	0
Europe		1903	3670	1167537100	38267090	0	0
Europe		1904	3670	1189340570	40186500	0	0
Europe		1905	3670	1231171230	32952930	0	0
Europe		1906	11010	1268106110	36399060	0	0
Europe		1907	11010	1408832260	39738760	0	0
Europe		1908	11010	1429549410	41929750	0	0
Europe		1909	14680	1428653930	45016220	0	0
Europe		1910	14680	1448941690	45005210	0	0
Europe		1911	14680	1485465530	44054680	0	0
Europe		1912	11010	1540335700	44641880	0	0
Europe		1913	55050	1672892430	45845640	0	0
Europe		1914	40370	1485792160	44190470	0	0
Europe		1915	47710	1403705270	44649220	0	0
Europe		1916	150470	1470495600	42869270	0	0
Europe		1917	106430	1446985580	43507850	0	0
Europe		1918	117440	1317819930	34263120	0	0
Europe		1919	330300	1111037450	31029850	0	0
Europe		1920	979890	1309694550	21223610	0	0
Europe		1921	1.03127e+06	1191219610	21737410	0	0
Europe		1922	1108340	1334690920	27925030	0	0
Europe		1923	1093660	1265654550	33319930	0	0
Europe		1924	1479010	1457489120	38725840	0	0
Europe		1925	1776280	1430643070	53277390	0	0
Europe		1926	1838670	1214590170	52994800	0	0
Europe		1927	2033180	1572466550	55446360	0	0
Europe		1928	2231360	1560443630	56855640	15935140	0
Europe		1929	2712130	1689433120	64459880	17113210	0
Europe		1930	3904880	1570356300	95988850	16382880	0
Europe		1931	4730630	1449862860	110044950	15142420	0
Europe		1932	5108640	1347616660	109967880	13435870	0
Europe		1933	5475640	1391476830	116720680	13234020	0
Europe		1934	6602330	1521545300	134417420	16184700	0
Europe		1935	7042730	1598288670	143247440	18493130	0
Europe		1936	8.28319e+06	1697870450	152829810	20955700	0
Europe		1937	8261170	1844802570	156242910	21906230	0
Europe		1938	8118040	1841015130	164375630	22838410	0
Europe		1939	7574880	1898146020	155395140	17388460	0
Europe		1940	8815340	2049217900	143390570	13586340	0
Europe		1941	3207580	1970727610	128769290	19091340	0
Europe		1942	3714040	1863236980	126020460	13068870	0
Europe		1943	3185560	1945305520	113905790	14335020	0
Europe		1944	2521290	1699745820	138865460	6782160	0
Europe		1945	8870390	1132007830	86182610	7464780	0
Europe		1946	9879640	1514432840	114386560	13979030	0
Europe		1947	11369660	1713768890	162889280	17535260	0
Europe		1948	15171780	1811306480	203743720	23209080	0
Europe		1949	19902410	1966228190	232722040	27308470	0
Europe		1950	21216270	2064063050	275264680	32483170	0
Europe		1951	23943080	2260877810	321407590	36604580	0
Europe		1952	26405650	2308763970	353112720	39782800	0
Europe		1953	31286750	2343951930	388223610	44539120	0
Europe		1954	34773250	2461634150	445945370	48245820	0
Europe		1955	40755350	2648840850	522241000	54393070	0
Europe		1956	50146880	2776600890	598507270	57545600	0
Europe		1957	67157330	2850518360	660710100	60977050	0
Europe		1958	88127710	2787522810	738415010	64518600	0
Europe		1959	109310950	2763524680	822861710	73073370	0
Europe		1960	135210140	2851120240	927210820	80633570	0
Europe		1961	167285940	2850155030	1017584570	88590130	0
Europe		1962	202576660	2887192670	1165889270	95486060	319290
Europe		1963	239926250	2999245110	1321001820	100576350	451410
Europe		1964	284546110	3007634730	1473138000	112346040	532150
Europe		1965	327958540	2984234810	1619835240	117946460	407370
Europe		1966	365370520	2943523500	1779880270	126057160	220200
Europe		1967	409036180	2885544840	1914000420	1.32267e+08	264240
Europe		1968	462948480	2891038830	2.09174e+09	139228790	466090
Europe		1969	515616650	2946672360	2279921440	145045740	1827660
Europe		1970	538477080	2914049730	2559795640	152859170	3299330
Europe		1971	632069420	2879478330	2694451610	159377090	31158300
Europe		1972	708387070	2827379010	2902379130	167880480	31327120
Europe		1973	774094750	2862911950	3105308110	176152660	36233910
Europe		1974	850159170	2856239890	3062504900	177561940	39103850
Europe		1975	920278190	2861040250	3018593350	178185840	41815980
Europe		1976	1006207570	2977533390	3202086010	183914710	45618100
Europe		1977	1054060700	2965382020	3215059460	189045370	49233050
Europe		1978	1108765720	2975224960	3396364800	192917220	53328770
Europe		1979	1176433180	3077394090	3448482470	191540970	38648770
Europe		1980	1208898000	3172681970	3346621620	191695110	33863090
Europe		1981	1262847000	3019888860	3168065110	186825020	3.2318e+07
Europe		1982	1283138430	3032223730	3093248490	183022900	30571100
Europe		1983	1354274040	3034723000	3030865830	184722110	28989330
Europe		1984	1434687410	3027867440	3006728240	180351140	27961730
Europe		1985	1536232640	3317900200	2990426100	175598490	28024120
Europe		1986	1492218330	3336609860	3033394460	179881380	24350450
Europe		1987	1643470040	3356093890	3053630840	181338370	24548630
Europe		1988	1716954450	3329776320	3056981550	187492960	41137030
Europe		1989	1773501810	3246793950	3061910360	191126260	39969970
Europe		1990	1810183460	2892690330	2952298470	183202730	27910350
Europe		1991	1842615250	2628967800	2956816240	169385180	25928550
Europe		1992	1931829280	2714614590	2598488450	157953130	17876570
Europe		1993	1913468270	2493783350	2477587640	140924330	18878480
Europe		1994	1814330560	2341823330	2275066030	134373380	19227130
Europe		1995	1843488710	2269322480	2255435200	1.30601e+08	19781300
Europe		1996	1935642410	2227737710	2250073330	123128500	20309780
Europe		1997	1884299110	2063659350	2201188930	127602230	18294950
Europe		1998	1906374160	1993947700	2225565070	131789700	21348390
Europe		1999	1952744610	1930702590	2164866940	135389970	23803620
Europe		2000	1989459290	1971821270	2.12582e+09	139236130	22387000
Europe		2001	2041400800	1965718060	2186325430	139474680	23968770
Europe		2002	2035690280	1956961440	2166522110	141662000	30325210
Europe		2003	2137562140	2017461390	2185778600	149302940	25778080
Europe		2004	2181092010	1993980730	2192703890	158250400	26409320
Europe		2005	2216390070	1964327130	2169913190	162415850	30750930
Europe		2006	2215949670	2039551120	2183837170	179679530	34898030
Europe		2007	2233319780	2017622870	2129227570	188428810	37026630
Europe		2008	2256293980	1966782360	2123230790	172178050	34351200
Europe		2009	2093665270	1704157160	2030544940	139606800	29506800
Europe		2010	2309886990	1817321610	2042655940	138703980	36505490
Europe		2011	2235011650	1858469650	2028937480	145999940	37573460
Europe		2012	2179282700	1951173850	1995180820	137155240	37918440
Europe		2013	2171183010	1879447370	1947632300	137096520	38535000
Latin America and the Carribean		1884	0	0	3670	0	0
Latin America and the Carribean		1885	0	0	3670	0	0
Latin America and the Carribean		1886	0	0	7340	0	0
Latin America and the Carribean		1887	0	1086320	7340	0	0
Latin America and the Carribean		1888	0	891810	7340	0	0
Latin America and the Carribean		1889	0	1757930	7340	0	0
Latin America and the Carribean		1890	0	1372580	11010	0	0
Latin America and the Carribean		1891	0	1460660	47710	0	0
Latin America and the Carribean		1892	0	1967120	66060	0	0
Latin America and the Carribean		1893	0	2.08823e+06	47710	0	0
Latin America and the Carribean		1894	0	2535970	40370	0	0
Latin America and the Carribean		1895	0	3288320	40370	0	0
Latin America and the Carribean		1896	0	3424110	40370	0	0
Latin America and the Carribean		1897	0	3413100	40370	0	0
Latin America and the Carribean		1898	0	3857170	62390	0	0
Latin America and the Carribean		1899	0	4392990	84410	0	0
Latin America and the Carribean		1900	0	4055350	117440	0	0
Latin America and the Carribean		1901	0	7600570	128450	0	0
Latin America and the Carribean		1902	0	8705240	113770	0	0
Latin America and the Carribean		1903	0	9105270	143130	0	0
Latin America and the Carribean		1904	0	10220950	179830	0	0
Latin America and the Carribean		1905	0	10672360	264240	0	0
Latin America and the Carribean		1906	0	13832230	436730	0	0
Latin America and the Carribean		1907	0	14195560	781710	0	0
Latin America and the Carribean		1908	0	1.657e+07	2113920	0	0
Latin America and the Carribean		1909	0	15314910	1842340	0	0
Latin America and the Carribean		1910	0	19315210	2190990	0	0
Latin America and the Carribean		1911	0	21245630	6488560	0	0
Latin America and the Carribean		1912	0	21146540	7725350	0	0
Latin America and the Carribean		1913	0	21385090	11751340	0	0
Latin America and the Carribean		1914	3670	17781150	9886980	0	0
Latin America and the Carribean		1915	11010	14595590	15175450	0	0
Latin America and the Carribean		1916	14680	12657830	18592220	0	0
Latin America and the Carribean		1917	25690	10011760	27550690	0	0
Latin America and the Carribean		1918	29360	10734750	31716140	0	0
Latin America and the Carribean		1919	29360	12382580	42311430	0	0
Latin America and the Carribean		1920	36700	13993710	78071910	0	0
Latin America and the Carribean		1921	47710	13212000	92630800	0	0
Latin America and the Carribean		1922	62390	15076360	88729590	0	0
Latin America and the Carribean		1923	77070	17759130	75323080	0	0
Latin America and the Carribean		1924	128450	20786880	73102730	0	0
Latin America and the Carribean		1925	1343220	20735500	63468980	0	0
Latin America and the Carribean		1926	293600	19898740	6.51645e+07	0	0
Latin America and the Carribean		1927	260570	21671350	53185640	0	0
Latin America and the Carribean		1928	297270	20522640	66614170	348650	0
Latin America and the Carribean		1929	2143280	21498860	72504520	436730	0
Latin America and the Carribean		1930	1016590	20676780	74464300	326630	0
Latin America and the Carribean		1931	1049620	16059920	65509500	418380	0
Latin America and the Carribean		1932	2323110	14672660	67766550	466090	0
Latin America and the Carribean		1933	4136090	16181030	72148530	517470	0
Latin America and the Carribean		1934	3075460	18041720	82908970	671610	0
Latin America and the Carribean		1935	4411340	20276750	92487670	950530	0
Latin America and the Carribean		1936	4561810	20570350	95030980	1089990	0
Latin America and the Carribean		1937	7035390	22537470	116632600	1335880	0
Latin America and the Carribean		1938	7508820	21575930	118170330	1526720	0
Latin America and the Carribean		1939	4605850	20988730	117821680	1567090	0
Latin America and the Carribean		1940	5093960	19685880	112749740	1647830	0
Latin America and the Carribean		1941	6011460	16878330	125866320	1857020	0
Latin America and the Carribean		1942	5710520	16177360	93471230	1838670	0
Latin America and the Carribean		1943	5134330	17271020	117153740	1809310	0
Latin America and the Carribean		1944	5809610	16610420	139885720	1981800	0
Latin America and the Carribean		1945	6011460	17590310	154297810	2121260	0
Latin America and the Carribean		1946	6539940	19058310	228963960	2312100	0
Latin America and the Carribean		1947	7545520	21014420	183925720	2649740	0
Latin America and the Carribean		1948	7240910	22897130	193522770	2803880	0
Latin America and the Carribean		1949	7835450	19788640	83224590	3170880	0
Latin America and the Carribean		1950	4888440	20122610	103314170	3644310	30552750
Latin America and the Carribean		1951	7097780	23722880	119546580	4000300	37235820
Latin America and the Carribean		1952	8154740	22559490	125135990	4389320	39746100
Latin America and the Carribean		1953	8855710	21256640	128259160	4833390	36516500
Latin America and the Carribean		1954	9703480	22515450	141489510	5350860	38725840
Latin America and the Carribean		1955	10444820	22886120	158507300	5971090	41526050
Latin America and the Carribean		1956	11277910	23275140	172541380	6774820	45647460
Latin America and the Carribean		1957	13010150	22603530	185746040	7351010	50051460
Latin America and the Carribean		1958	15766320	22823730	180156630	7615250	47089770
Latin America and the Carribean		1959	17663710	22765010	201710540	7861140	46649370
Latin America and the Carribean		1960	20775870	24493580	202877600	8.30154e+06	43008730
Latin America and the Carribean		1961	24956000	24724790	208206440	8863050	39702060
Latin America and the Carribean		1962	30824330	25077110	217656690	9413550	42329780
Latin America and the Carribean		1963	32497850	25917540	217260330	9699810	40028690
Latin America and the Carribean		1964	37188110	26453360	233489070	10888890	43063780
Latin America and the Carribean		1965	41551740	26559790	239195920	11347640	43034420
Latin America and the Carribean		1966	45074940	27502980	250139860	12221100	44381310
Latin America and the Carribean		1967	49948700	30215110	2.67216e+08	12745910	48700900
Latin America and the Carribean		1968	51702960	31242710	289537310	14522190	47647610
Latin America and the Carribean		1969	52275480	33521780	320728640	15336930	50546910
Latin America and the Carribean		1970	59417300	31382170	354756880	17223310	58609900
Latin America and the Carribean		1971	60852270	3.24465e+07	381562560	18133470	54018730
Latin America and the Carribean		1972	64749810	32831820	406188260	20441900	49178000
Latin America and the Carribean		1973	72666000	35378800	446242640	22720970	49225710
Latin America and the Carribean		1974	75257020	38560690	479613950	24170620	42560990
Latin America and the Carribean		1975	76027720	40006670	494209540	25631280	3.24575e+07
Latin America and the Carribean		1976	75517590	40696630	529970020	27649780	37026630
Latin America and the Carribean		1977	81448310	45651130	545758360	28974650	30651840
Latin America and the Carribean		1978	91379330	52433290	577353390	31117930	33385990
Latin America and the Carribean		1979	106191450	56396890	612871650	33984200	31565670
Latin America and the Carribean		1980	115700420	50631320	647259550	37089020	31624390
Latin America and the Carribean		1981	118999750	48132050	637431290	37489050	31077560
Latin America and the Carribean		1982	1.2954e+08	50440480	641435260	37309220	38322140
Latin America and the Carribean		1983	135845050	54481150	599160530	3.29933e+07	3.34741e+07
Latin America and the Carribean		1984	141768430	60543990	602995680	33653900	32028090
Latin America and the Carribean		1985	145680650	69285930	616996730	35129240	30717900
Latin America and the Carribean		1986	144814530	69810740	636627560	38468940	27972740
Latin America and the Carribean		1987	152484830	75480890	664919590	41507700	29055390
Latin America and the Carribean		1988	160841420	77084680	679192220	42050860	27807590
Latin America and the Carribean		1989	201820640	82325440	698019320	40722320	24108230
Latin America and the Carribean		1990	170082480	79587620	690991270	41720560	23436620
Latin America and the Carribean		1991	178563850	80637240	700768150	42894960	22056700
Latin America and the Carribean		1992	156929200	80494110	738550800	43210580	22798040
Latin America and the Carribean		1993	167737350	83789770	751480210	44920800	28394790
Latin America and the Carribean		1994	186274520	90263650	768853990	48150400	30255480
Latin America and the Carribean		1995	205314480	96176020	755047450	47842120	30519720
Latin America and the Carribean		1996	226468360	104143590	771863390	51930500	32061120
Latin America and the Carribean		1997	233812030	109274250	812424230	56606080	33319930
Latin America and the Carribean		1998	2.57979e+08	111223020	860615000	58466770	25517510
Latin America and the Carribean		1999	267557680	108276010	892151310	59072320	19069320
Latin America and the Carribean		2000	2.56324e+08	109222870	876616200	61186240	29668280
Latin America and the Carribean		2001	269381670	105424420	904680690	59215450	24959670
Latin America and the Carribean		2002	276974900	108030120	904599950	57776810	25161520
Latin America and the Carribean		2003	292620110	119550250	902346570	57736440	24009140
Latin America and the Carribean		2004	319583600	113425020	894298260	58635590	25165190
Latin America and the Carribean		2005	325440920	124468050	930055070	65142500	3.2663e+07
Latin America and the Carribean		2006	364500730	125436930	940650360	72746740	29183840
Latin America and the Carribean		2007	371980190	127018700	957561720	74893690	41041610
Latin America and the Carribean		2008	387129950	128483030	1004332200	78115950	57138230
Latin America and the Carribean		2009	377415460	115241670	989754960	75708430	52436960
Latin America and the Carribean		2010	418699290	135977170	1025023660	79613310	44384980
Latin America and the Carribean		2011	427257730	152349040	1.03781e+09	85158680	40344310
Latin America and the Carribean		2012	450213580	148998330	1093700370	88696560	40924170
Latin America and the Carribean		2013	449751160	168952120	1109558440	90021430	51805720
Middle East		1865	0	150470	0	0	0
Middle East		1866	0	209190	0	0	0
Middle East		1867	0	227540	0	0	0
Middle East		1868	0	176160	0	0	0
Middle East		1869	0	267910	0	0	0
Middle East		1870	0	157810	0	0	0
Middle East		1871	0	198180	0	0	0
Middle East		1872	0	245890	0	0	0
Middle East		1873	0	238550	0	0	0
Middle East		1874	0	256900	0	0	0
Middle East		1875	0	352320	0	0	0
Middle East		1876	0	275250	0	0	0
Middle East		1877	0	447740	0	0	0
Middle East		1878	0	326630	0	0	0
Middle East		1879	0	124780	0	0	0
Middle East		1880	0	139460	0	0	0
Middle East		1881	0	183500	0	0	0
Middle East		1882	0	154140	0	0	0
Middle East		1883	0	161480	0	0	0
Middle East		1884	0	176160	0	0	0
Middle East		1885	0	194510	0	0	0
Middle East		1886	0	135790	0	0	0
Middle East		1887	0	245890	0	0	0
Middle East		1888	0	267910	0	0	0
Middle East		1889	0	403700	0	0	0
Middle East		1890	0	367000	0	0	0
Middle East		1891	0	403700	0	0	0
Middle East		1892	0	411040	0	0	0
Middle East		1893	0	425720	0	0	0
Middle East		1894	0	392690	0	0	0
Middle East		1895	0	374340	0	0	0
Middle East		1896	0	444070	0	0	0
Middle East		1897	0	315620	0	0	0
Middle East		1898	0	524810	0	0	0
Middle East		1899	0	671610	0	0	0
Middle East		1900	0	1038610	0	0	0
Middle East		1901	0	950530	0	0	0
Middle East		1902	0	1049620	0	0	0
Middle East		1903	0	1207430	0	0	0
Middle East		1904	0	1368910	0	0	0
Middle East		1905	0	1534060	0	0	0
Middle East		1906	0	1581770	3670	0	0
Middle East		1907	0	1882710	0	0	0
Middle East		1908	0	1724900	0	0	0
Middle East		1909	0	1959780	0	0	0
Middle East		1910	0	1886380	0	0	0
Middle East		1911	0	2231360	135790	0	0
Middle East		1912	0	2000150	253230	0	0
Middle East		1913	0	2040520	855110	0	0
Middle East		1914	0	1666180	1174400	0	0
Middle East		1915	0	1038610	1405610	0	0
Middle East		1916	0	513800	2.01116e+06	0	0
Middle East		1917	0	392690	2803880	0	0
Middle East		1918	0	458750	3453470	0	0
Middle East		1919	0	939520	4326930	0	0
Middle East		1920	0	1405610	5446280	0	0
Middle East		1921	0	844100	7266600	0	0
Middle East		1922	0	1012920	9241060	0	0
Middle East		1923	0	1475340	11597200	0	0
Middle East		1924	0	2455230	13527620	0	0
Middle East		1925	0	2370820	14224920	0	0
Middle East		1926	0	3013070	15083700	0	0
Middle East		1927	0	3284650	16867320	0	0
Middle East		1928	0	3101150	17997680	29360	0
Middle East		1929	0	3523200	17421490	33030	0
Middle East		1930	0	3948920	18915180	69730	0
Middle East		1931	0	3897540	18320640	99090	0
Middle East		1932	0	3956260	20496950	128450	0
Middle East		1933	0	4613190	22486090	154140	0
Middle East		1934	0	5717860	26523090	165150	0
Middle East		1935	0	5879340	29642590	223870	0
Middle East		1936	0	5805940	33356630	234880	0
Middle East		1937	0	4147100	41280160	311950	0
Middle East		1938	0	4506760	41445310	304610	0
Middle East		1939	0	4969180	46924620	315620	0
Middle East		1940	0	5589410	39720410	282590	0
Middle East		1941	0	5728870	30071980	264240	0
Middle East		1942	0	5064600	41834330	649590	0
Middle East		1943	0	6227990	46040150	260570	0
Middle East		1944	0	7156500	60323790	333970	0
Middle East		1945	0	7358350	78622410	319290	0
Middle East		1946	0	7273940	105310650	411040	0
Middle East		1947	0	7813430	126013120	473430	0
Middle East		1948	0	7930870	100455240	414710	0
Middle East		1949	3670	8209790	109211860	488110	0
Middle East		1950	0	8400630	8.09602e+06	620230	0
Middle East		1951	0	8624500	16856310	671610	0
Middle East		1952	0	8422650	14147850	748680	0
Middle East		1953	0	10543910	1.61884e+07	877130	0
Middle East		1954	0	11035690	21113510	1093660	0
Middle East		1955	1218440	10617310	25932220	1368910	11659590
Middle East		1956	1545070	11200840	32912560	1607460	12775270
Middle East		1957	1923080	12202750	37929450	1974460	8679550
Middle East		1958	1857020	12558740	41562750	3559900	9886980
Middle East		1959	2403850	11997230	43507850	2602030	11226530
Middle East		1960	4811370	12103660	58756700	2961690	12701870
Middle East		1961	5024230	11296260	61604620	3185560	14412090
Middle East		1962	5872000	12599110	72695360	3442460	15799350
Middle East		1963	6837210	13674420	76868150	3776430	23667830
Middle East		1964	8536420	15226830	73928480	4007640	44340940
Middle East		1965	9149310	15024980	85551370	4470060	60066890
Middle East		1966	11131110	1.67022e+07	97974320	5097630	69649260
Middle East		1967	12540390	15858070	84498080	5138000	89258070
Middle East		1968	16474630	16199380	106485050	6095870	92762920
Middle East		1969	24845900	17564620	101486510	7174850	119568600
Middle East		1970	29297610	18808750	116115130	7769390	115601330
Middle East		1971	28134220	19263830	136057910	8859380	144689750
Middle East		1972	30449990	21418120	137430490	10026440	164753640
Middle East		1973	35705430	22045690	165458280	10066810	198730500
Middle East		1974	40737000	23069620	177495880	11068720	194403570
Middle East		1975	42447220	23708200	190770270	13024830	167726340
Middle East		1976	42924320	26038650	225352680	14680000	203024400
Middle East		1977	39870880	26357940	2.66714e+08	1.62911e+07	189496780
Middle East		1978	40388350	23043930	271110240	21150210	185503820
Middle East		1979	57743780	27602070	314797920	20144630	155156590
Middle East		1980	76787410	26713930	297890230	19997830	138696640
Middle East		1981	95049330	29271920	321374560	22838410	89136960
Middle East		1982	67997760	36644950	349512450	25260610	90748090
Middle East		1983	62690940	41962780	393090030	25510170	77363600
Middle East		1984	104338100	49456920	398095910	30027940	47941210
Middle East		1985	118056560	58308960	426894400	31947350	43386740
Middle East		1986	139551750	64603010	448338210	32607950	36978920
Middle East		1987	148466180	68328060	453182610	34644800	34674160
Middle East		1988	165172020	66427000	487383340	35811860	32420780
Middle East		1989	184729450	71304430	510049260	38204700	28358090
Middle East		1990	210610290	78747190	503733190	37991840	39158900
Middle East		1991	243735710	83180550	970590220	36927540	57450180
Middle East		1992	2.63455e+08	83870510	566681030	40641580	32123510
Middle East		1993	296367180	81925410	615216780	44051010	27903010
Middle East		1994	321781930	83033750	634928350	44418010	33848410
Middle East		1995	291386990	86868900	630777580	48355920	27451600
Middle East		1996	307303780	99181750	605010510	50356070	29426060
Middle East		1997	328857690	109964210	545637250	49959710	32303340
Middle East		1998	338546490	115773820	610519180	53754490	29771040
Middle East		1999	360544470	108022780	683210870	53926980	35261360
Middle East		2000	388326370	121513700	763066400	56011540	35224660
Middle East		2001	387012510	108463180	793758610	55765650	34197060
Middle East		2002	431096550	111120260	770211890	60716480	28893910
Middle East		2003	463752210	118496960	809282710	62654240	37602820
Middle East		2004	523308970	122247700	859055250	67733520	49170660
Middle East		2005	579195730	122904630	856291740	71385170	49291770
Middle East		2006	630542700	140436220	897403080	77161750	58393370
Middle East		2007	655700550	152066450	884363570	85951400	57670380
Middle East		2008	712655280	152539880	957088290	94649300	56617090
Middle East		2009	731801670	150139700	997924380	104349110	57582300
Middle East		2010	797333190	161729560	1014670590	115858230	53556310
Middle East		2011	847072700	167939200	993891050	121036600	58386030
Middle East		2012	869885420	179040950	1100478860	128002260	64922300
Middle East		2013	879533850	165979420	1.03586e+09	135599160	65630610
North America		1785	0	3670	0	0	0
North America		1786	0	3670	0	0	0
North America		1787	0	3670	0	0	0
North America		1788	0	3670	0	0	0
North America		1789	0	3670	0	0	0
North America		1790	0	3670	0	0	0
North America		1791	0	3670	0	0	0
North America		1792	0	3670	0	0	0
North America		1793	0	3670	0	0	0
North America		1794	0	3670	0	0	0
North America		1795	0	3670	0	0	0
North America		1796	0	3670	0	0	0
North America		1797	0	3670	0	0	0
North America		1798	0	3670	0	0	0
North America		1799	0	3670	0	0	0
North America		1800	0	256900	0	0	0
North America		1801	0	271580	0	0	0
North America		1802	0	293600	0	0	0
North America		1803	0	300940	0	0	0
North America		1804	0	337640	0	0	0
North America		1805	0	344980	0	0	0
North America		1806	0	337640	0	0	0
North America		1807	0	381680	0	0	0
North America		1808	0	396360	0	0	0
North America		1809	0	407370	0	0	0
North America		1810	0	422050	0	0	0
North America		1811	0	451410	0	0	0
North America		1812	0	488110	0	0	0
North America		1813	0	524810	0	0	0
North America		1814	0	565180	0	0	0
North America		1815	0	605550	0	0	0
North America		1816	0	667940	0	0	0
North America		1817	0	722990	0	0	0
North America		1818	0	785380	0	0	0
North America		1819	0	767030	0	0	0
North America		1820	0	796390	0	0	0
North America		1821	0	833090	0	0	0
North America		1822	0	869790	0	0	0
North America		1823	0	906490	0	0	0
North America		1824	0	1020260	0	0	0
North America		1825	0	1141370	0	0	0
North America		1826	0	1321200	0	0	0
North America		1827	0	1453320	0	0	0
North America		1828	0	1600120	0	0	0
North America		1829	0	1801970	0	0	0
North America		1830	0	2095570	0	0	0
North America		1831	0	2271730	0	0	0
North America		1832	0	3031420	0	0	0
North America		1833	0	3537880	0	0	0
North America		1834	0	3391080	0	0	0
North America		1835	0	4326930	0	0	0
North America		1836	0	4741640	0	0	0
North America		1837	0	5317830	0	0	0
North America		1838	0	5042580	0	0	0
North America		1839	0	5530690	0	0	0
North America		1840	0	5886680	0	0	0
North America		1841	0	6227990	0	0	0
North America		1842	0	6932630	0	0	0
North America		1843	0	7780400	0	0	0
North America		1844	0	9325470	0	0	0
North America		1845	0	11226530	0	0	0
North America		1846	0	12756920	0	0	0
North America		1847	0	15127740	0	0	0
North America		1848	0	16852640	0	0	0
North America		1849	0	18298620	0	0	0
North America		1850	0	19884060	0	0	0
North America		1851	0	24743140	0	0	0
North America		1852	0	26919450	0	0	0
North America		1853	0	30314200	0	0	0
North America		1854	0	3.33383e+07	0	0	0
North America		1855	0	38373520	0	0	0
North America		1856	0	40281920	0	0	0
North America		1857	0	41338880	0	0	0
North America		1858	0	41981130	0	0	0
North America		1859	0	45709850	0	0	0
North America		1860	0	47691650	201850	0	0
North America		1861	0	45350190	862450	0	0
North America		1862	0	46832870	1258810	0	0
North America		1863	0	54499500	1101000	0	0
North America		1864	0	58694310	902820	0	0
North America		1865	0	58866800	1071640	0	0
North America		1866	0	59031950	1541400	0	0
North America		1867	0	73132090	1445980	0	0
North America		1868	0	81855680	1578100	0	0
North America		1869	0	92718880	1816650	0	0
North America		1870	0	97853210	2154290	0	0
North America		1871	0	102837070	2132270	0	0
North America		1872	0	125818610	2539640	0	0
North America		1873	0	137338740	4007640	0	0
North America		1874	0	1.31742e+08	4396660	0	0
North America		1875	0	134322000	3523200	0	0
North America		1876	0	131279570	3618620	0	0
North America		1877	0	144131910	5314160	0	0
North America		1878	0	139882050	6194960	0	0
North America		1879	0	169829250	8110700	0	0
North America		1880	0	193706270	10543910	0	0
North America		1881	0	205090610	11046700	0	0
North America		1882	165150	230142030	12099990	0	0
North America		1883	381680	252253780	9108940	0	0
North America		1884	1174400	2.66236e+08	9230050	0	0
North America		1885	3721380	268897230	8246490	0	0
North America		1886	7688650	278079570	10976970	0	0
North America		1887	11806390	295244160	10998990	0	0
North America		1888	16801260	360192150	10826500	0	0
North America		1889	12246790	321308500	13843240	0	0
North America		1890	11707300	384997680	18137140	0	0
North America		1891	8962140	411531780	21594280	0	0
North America		1892	7787740	437331880	19979480	0	0
North America		1893	7299630	443358020	19058310	0	0
North America		1894	6708760	413891590	19348240	0	0
North America		1895	7053740	466372590	20863950	0	0
North America		1896	6859230	465311960	24174290	0	0
North America		1897	7299630	484766630	23866010	0	0
North America		1898	8474030	531621520	21854850	0	0
North America		1899	10921920	612284450	22548480	0	0
North America		1900	11560500	647850420	25069770	0	0
North America		1901	12881700	706225440	27484630	0	0
North America		1902	13714790	742569450	35151260	0	0
North America		1903	14547880	869199130	40127780	0	0
North America		1904	15186460	852485950	47144820	0	0
North America		1905	17193950	949891420	54470140	0	0
North America		1906	19047300	1002688040	50748760	0	0
North America		1907	19898740	1163529460	67414230	0	0
North America		1908	19696890	1008229740	72254960	0	0
North America		1909	23546720	1113643150	73528450	0	0
North America		1910	24941320	1213235940	84832050	0	0
North America		1911	25745050	1203778350	89283760	0	0
North America		1912	28350750	1291447310	90990310	0	0
North America		1913	29591210	1383024820	109266910	0	0
North America		1914	30141710	1238992000	117208790	0	0
North America		1915	31859270	1273361550	123502840	0	0
North America		1916	38245070	1419794550	137280020	0	0
North America		1917	40399360	1564040230	152147190	0	0
North America		1918	36384380	1637671440	164052670	0	0
North America		1919	37599150	1333571570	184413830	0	0
North America		1920	40667270	1548057380	234520340	0	0
North America		1921	33764000	1220153890	250998640	0	0
North America		1922	38788230	1178268180	287933520	0	0
North America		1923	51057040	1599518120	339669510	0	0
North America		1924	57710750	1386694820	331474400	0	0
North America		1925	60165980	1411860010	347086580	0	0
North America		1926	66463700	1557566350	352492490	0	0
North America		1927	73190810	1461878440	404944130	0	0
North America		1928	79378430	1414076690	415190770	16074600	0
North America		1929	97122880	1490926490	459014240	15685580	0
North America		1930	98502800	1319827420	406437820	14812120	0
North America		1931	85723860	1084466650	379705540	11589860	0
North America		1932	79323380	893432140	349090400	6939970	0
North America		1933	79455500	947850900	386047300	5633450	0
North America		1934	90186580	1030756200	388884210	6950980	0
North America		1935	97772470	1.0468e+09	420163620	6892260	0
North America		1936	110481680	1214626870	464559610	10136540	0
North America		1937	122856920	1221152130	531581150	10540240	0
North America		1938	117282190	974858430	499887030	9560350	0
North America		1939	126189280	1100977980	5.27515e+08	11068720	0
North America		1940	136112960	1255650130	579694850	11898140	0
North America		1941	144073190	1390750170	613212960	14870840	0
North America		1942	156529170	1566634920	589115740	1.65003e+07	0
North America		1943	174581900	1583942640	638576330	12092650	0
North America		1944	189269240	1658370240	728961090	8415310	0
North America		1945	200569170	1524312480	755506200	9549340	0
North America		1946	205975080	1406791740	767518110	15094710	0
North America		1947	227246400	1560219760	824076480	17076510	0
North America		1948	255255840	1553830290	912053720	18900500	0
North America		1949	268710060	1166292970	854409030	19388610	0
North America		1950	323301310	1356266850	950801580	20926340	43192230
North America		1951	380912970	1310623060	1022715230	22581510	42770180
North America		1952	407729660	1165929640	1.06654e+09	22974200	45757560
North America		1953	428854180	1150776210	1121761190	24548630	44964840
North America		1954	450683340	995157200	1140254320	25256940	39015770
North America		1955	487427380	1100232970	1235677990	28798490	43808790
North America		1956	515271670	1148717340	1303121580	30662850	49930350
North America		1957	552412070	1090786390	1295902690	29448080	47827440
North America		1958	585086080	947157270	1326782070	30567430	38296450
North America		1959	611513750	966101810	1368352160	33125420	33965850
North America		1960	652628760	969184610	1399660930	31062880	33576830
North America		1961	660460540	934565500	1418297190	31635400	3.22446e+07
North America		1962	703494960	969434170	1463427180	3.3074e+07	27576380
North America		1963	742033630	1.0353e+09	1495972740	34534700	25223910
North America		1964	794529310	1102897390	1540155870	36388050	22680600
North America		1965	821984580	1146669480	1619086560	36883500	21432800
North America		1966	886077460	1187241330	1688247710	38241400	24515600
North America		1967	927864080	1222363230	1763567120	36446770	30618810
North America		1968	993509370	1202145200	1871685320	38769880	32163880
North America		1969	1078143240	1219111610	1966371320	39224960	32842830
North America		1970	1123673260	1228914180	2253137780	37382620	31103250
North America		1971	1166303980	1165188300	2321429140	40472760	19840020
North America		1972	1194111570	1188940540	2506591650	42803210	17693070
North America		1973	1187289040	1264634290	2641977950	44693260	17436170
North America		1974	1137545860	1246827450	2553006140	42707790	12455980
North America		1975	1065786350	1214498420	2480776870	36542190	9795230
North America		1976	1095175710	1335707510	2537313220	38535000	9787890
North America		1977	1.06659e+09	1356604490	2680802880	41059960	9604390
North America		1978	1086562220	1439161140	2730850670	43852830	10672360
North America		1979	1129431490	1493220240	2668978140	44770330	11835750
North America		1980	1115103810	1543726780	2462030510	39973640	9839270
North America		1981	1081714150	1574697910	2267149840	38087260	8.21713e+06
North America		1982	1014743990	1528213690	2141265170	3.33383e+07	7864810
North America		1983	973148210	1613005370	2.1239e+09	36233910	8169420
North America		1984	1009117880	1691770910	2153867950	39933270	10110850
North America		1985	986815290	1729270970	2151654940	40792050	10125530
North America		1986	934095740	1683700580	2235253870	41478340	10000750
North America		1987	985717960	1782757550	2301794640	42282070	11358650
North America		1988	1.0356e+09	1868367640	2394693350	41441640	12856010
North America		1989	1078605660	1906770520	2383283320	41852680	12276150
North America		1990	1130437070	1877230690	2201409130	41474670	12485340
North America		1991	1179747190	1865453660	2155475410	38861630	13927650
North America		1992	1207264850	1891286790	2205809460	38223050	14012060
North America		1993	1248489960	1925608630	2251412880	40821410	16760890
North America		1994	1277824270	1940413410	2280005850	44887770	16845300
North America		1995	1322088140	1940237250	2283639150	44304240	20027190
North America		1996	1323431360	2012393120	2343684020	46120890	19186760
North America		1997	1331226440	2071681970	2405802440	48051310	18570200
North America		1998	1309298190	2089921870	2462562660	48737600	11699960
North America		1999	1370616550	2102300780	2497207460	50117520	10576940
North America		2000	1434540610	2195049020	2551299590	50968960	9556680
North America		2001	1350835250	2161119870	2561593940	51530470	9274090
North America		2002	1402259290	2178596410	2530516380	52080970	9659440
North America		2003	1377248240	2173630900	2623470140	53780180	9380520
North America		2004	1355903520	2217186460	2682575490	56338170	8965810
North America		2005	1354343770	2231374680	2698899650	57439170	10059470
North America		2006	1340944600	2202190840	2635738950	56925370	10954950
North America		2007	1434955320	2218125980	2620717640	55868410	11332960
North America		2008	1431685350	2196575740	2475290220	50550580	12489010
North America		2009	1419379840	1934636830	2373961520	37848710	11982550
North America		2010	1469772610	2000223400	2384641220	39746100	11901810
North America		2011	1512395990	1909332180	2330879390	40248890	14503840
North America		2012	1571578410	1703445180	2268346260	43621620	14999290
North America		2013	1603977170	1721655720	2278813100	44432690	17656370
Oceania		1851	0	-62390	0	0	0
Oceania		1852	0	-55050	0	0	0
Oceania		1853	0	-110100	0	0	0
Oceania		1854	0	-128450	0	0	0
Oceania		1855	0	-132120	0	0	0
Oceania		1856	0	-183500	0	0	0
Oceania		1857	0	-209190	0	0	0
Oceania		1858	0	-245890	0	0	0
Oceania		1859	0	-378010	0	0	0
Oceania		1860	0	278920	0	0	0
Oceania		1861	0	510130	0	0	0
Oceania		1862	0	355990	0	0	0
Oceania		1863	0	400030	0	0	0
Oceania		1864	0	267910	0	0	0
Oceania		1865	0	422050	0	0	0
Oceania		1866	0	697300	0	0	0
Oceania		1867	0	895480	0	0	0
Oceania		1868	0	745010	0	0	0
Oceania		1869	0	660600	0	0	0
Oceania		1870	0	616560	0	0	0
Oceania		1871	0	719320	3670	0	0
Oceania		1872	0	737670	3670	0	0
Oceania		1873	0	899150	11010	0	0
Oceania		1874	0	1468000	11010	0	0
Oceania		1875	0	2242370	29360	0	0
Oceania		1876	0	2308430	29360	0	0
Oceania		1877	0	2330450	29360	0	0
Oceania		1878	0	3075460	110100	0	0
Oceania		1879	0	4117740	168820	0	0
Oceania		1880	0	5068270	150470	0	0
Oceania		1881	0	4840730	84410	0	0
Oceania		1882	0	5160020	201850	0	0
Oceania		1883	0	5838970	231210	0	0
Oceania		1884	0	6418830	179830	0	0
Oceania		1885	0	7215220	183500	0	0
Oceania		1886	0	7431750	249560	0	0
Oceania		1887	0	8554770	209190	0	0
Oceania		1888	0	9787890	289930	0	0
Oceania		1889	0	10639330	370670	0	0
Oceania		1890	0	11321950	425720	0	0
Oceania		1891	0	13248700	396360	0	0
Oceania		1892	0	13410180	341310	0	0
Oceania		1893	0	13597350	506460	0	0
Oceania		1894	0	1.64306e+07	587200	0	0
Oceania		1895	0	17994010	477100	0	0
Oceania		1896	0	18614240	605550	0	0
Oceania		1897	0	19755610	671610	0	0
Oceania		1898	0	24163280	763360	0	0
Oceania		1899	0	24456880	818410	0	0
Oceania		1900	0	30967460	1104670	0	0
Oceania		1901	0	36189870	1321200	0	0
Oceania		1902	0	38153320	1291840	0	0
Oceania		1903	0	39125870	1115680	0	0
Oceania		1904	0	42605030	1501030	0	0
Oceania		1905	0	44326260	1269820	0	0
Oceania		1906	0	49732170	1427630	0	0
Oceania		1907	0	53035170	1688200	0	0
Oceania		1908	0	56929040	1710220	0	0
Oceania		1909	0	55589490	1578100	0	0
Oceania		1910	0	61035770	789050	0	0
Oceania		1911	0	67307800	858780	0	0
Oceania		1912	0	74335850	719320	0	0
Oceania		1913	0	80211520	840430	0	0
Oceania		1914	0	86582640	1141370	0	0
Oceania		1915	0	78431570	1266150	0	0
Oceania		1916	29360	81734570	1280830	0	0
Oceania		1917	44040	91727980	1236790	0	0
Oceania		1918	47710	98084420	1056960	0	0
Oceania		1919	51380	104213320	968880	0	0
Oceania		1920	69730	102708620	961540	0	0
Oceania		1921	58720	92638140	917500	0	0
Oceania		1922	58720	98565190	877130	0	0
Oceania		1923	47710	103945410	770700	0	0
Oceania		1924	36700	109780710	774370	0	0
Oceania		1925	40370	113663570	818410	0	0
Oceania		1926	40370	114118650	763360	0	0
Oceania		1927	51380	122262380	763360	0	0
Oceania		1928	47710	120364990	803730	2400180	0
Oceania		1929	51380	120152130	855110	2591020	0
Oceania		1930	77070	110000910	866120	2319440	0
Oceania		1931	139460	98814750	844100	2080890	0
Oceania		1932	91750	99196430	697300	2058870	0
Oceania		1933	84410	113336940	623900	2638730	0
Oceania		1934	84410	124706600	785380	2535970	0
Oceania		1935	73400	1.31698e+08	968880	3273640	0
Oceania		1936	73400	143673160	1086320	3515860	0
Oceania		1937	95420	154308820	1089990	3468150	0
Oceania		1938	91750	160085400	1086320	3046100	0
Oceania		1939	99090	160566170	990900	2991050	0
Oceania		1940	102760	183771580	917500	2583680	0
Oceania		1941	99090	190245460	792720	3365390	0
Oceania		1942	99090	186336910	726660	2565330	0
Oceania		1943	80740	188307700	748680	2190990	0
Oceania		1944	80740	176123300	704640	1812980	0
Oceania		1945	73400	113336940	678950	1053290	0
Oceania		1946	66060	92219760	590870	943190	0
Oceania		1947	69730	111890960	557840	1174400	0
Oceania		1948	91750	1.3009e+08	488110	1567090	0
Oceania		1949	102760	138927850	598210	2301090	0
Oceania		1950	135790	146080680	17340750	2994720	309531
Oceania		1951	161480	162896620	24464220	3967270	322989
Oceania		1952	179830	167678630	28824180	4363630	349905
Oceania		1953	216530	173554300	35881590	5310490	363363
Oceania		1954	275250	170585270	43489500	6444520	363363
Oceania		1955	344980	166665710	50121190	6473880	417195
Oceania		1956	469760	179756600	57549270	7791410	430652
Oceania		1957	638580	194649460	70819990	9002510	471026
Oceania		1958	928510	185995600	74974430	8984160	471026
Oceania		1959	1174400	189482100	87668960	10202600	484484
Oceania		1960	1603790	205707170	114195720	12951430	524858
Oceania		1961	2047860	228310700	143137340	14048760	565231
Oceania		1962	2668090	222090050	160364320	16148000	592147
Oceania		1963	3684680	225921530	194143000	16863650	632521
Oceania		1964	4018650	234850640	226798660	18676630	686352
Oceania		1965	3622290	243860490	2.58563e+08	18705990	740184
Oceania		1966	3714040	249046200	283467130	21454820	807473
Oceania		1967	3923230	2.6344e+08	345468110	23858670	888221
Oceania		1968	4246190	282960670	401740220	26288210	982426
Oceania		1969	5215070	305351340	476050380	28354420	1.07663e+06
Oceania		1970	10654010	310103990	585379680	31367490	1.17084e+06
Oceania		1971	12478000	286579290	642272020	3.25823e+07	1.18429e+06
Oceania		1972	14272630	283397400	707278730	36171520	1.2785e+06
Oceania		1973	17601320	300191320	751072840	42208670	1.48037e+06
Oceania		1974	22482420	320853420	730638280	39716740	1.43999e+06
Oceania		1975	26170770	306430320	702093020	35804520	1.23813e+06
Oceania		1976	31679440	303351190	735948770	37378950	1.45345e+06
Oceania		1977	38531330	306716580	764640830	39529570	1.39962e+06
Oceania		1978	51079060	283826790	749285550	45328170	1.42654e+06
Oceania		1979	58279600	302808030	775144370	46891590	1.31887e+06
Oceania		1980	67535340	347237050	730172190	47020040	1.15738e+06
Oceania		1981	71231030	373356440	692422570	45856650	874763
Oceania		1982	76262600	370952590	667653740	43599600	861305
Oceania		1983	80461080	357289180	651201130	43250950	780558
Oceania		1984	101508530	393350600	664123200	42575670	686352
Oceania		1985	114184710	412680490	617734400	39859870	659437
Oceania		1986	117773970	396569190	630869330	39045130	619063
Oceania		1987	119788800	403013710	630351860	39136880	592147
Oceania		1988	124776330	435137220	679680330	42355470	672894
Oceania		1989	132182390	444400300	714743510	43658320	551773
Oceania		1990	144186960	440322930	759216570	46102540	538316
Oceania		1991	148106520	449586010	745388010	48124710	605605
Oceania		1992	152312340	447791380	775672850	47122800	484484
Oceania		1993	156147490	453182610	763738010	47174180	497942
Oceania		1994	164500410	469932490	800966490	49515640	524858
Oceania		1995	169300770	483819770	797182720	48968810	524858
Oceania		1996	177679380	505575530	808229420	50858860	538316
Oceania		1997	184054170	524006270	786624130	49695470	538316
Oceania		1998	187496630	5.1493e+08	764772950	44531780	484484
Oceania		1999	198737840	544429820	773918590	44267540	471026
Oceania		2000	206554940	563913850	775214100	44854740	619063
Oceania		2001	211410350	576626730	740283040	42586680	632521
Oceania		2002	213590330	594873970	754797890	40226870	659437
Oceania		2003	219623810	601560710	762247990	38964390	645979
Oceania		2004	217131880	648911050	749509420	38292780	726726
Oceania		2005	212977440	630329840	751671050	39665360	807473
Oceania		2006	238454580	640598500	722043140	40087410	834389
Oceania		2007	259769940	656996060	714787550	39059810	888221
Oceania		2008	2.65583e+08	650452450	687846080	36777070	928594
Oceania		2009	2.60676e+08	608320850	640554460	32666670	861305
Oceania		2010	271246030	639673660	646932920	30560090	888221
Oceania		2011	306129380	607443720	667763840	30626150	861305
Oceania		2012	314955730	617833490	686979960	32332700	874763
Oceania		2013	321172710	647582510	667011490	33558480	915137
World	OWID_WRL	1751	0	11001000	0	0	0
World	OWID_WRL	1752	0	11001000	0	0	0
World	OWID_WRL	1753	0	11001000	0	0	0
World	OWID_WRL	1754	0	11001000	0	0	0
World	OWID_WRL	1755	0	11001000	0	0	0
World	OWID_WRL	1756	0	11001000	0	0	0
World	OWID_WRL	1757	0	11001000	0	0	0
World	OWID_WRL	1758	0	11001000	0	0	0
World	OWID_WRL	1759	0	11001000	0	0	0
World	OWID_WRL	1760	0	11001000	0	0	0
World	OWID_WRL	1761	0	11001000	0	0	0
World	OWID_WRL	1762	0	11001000	0	0	0
World	OWID_WRL	1763	0	11001000	0	0	0
World	OWID_WRL	1764	0	11001000	0	0	0
World	OWID_WRL	1765	0	11001000	0	0	0
World	OWID_WRL	1766	0	11001000	0	0	0
World	OWID_WRL	1767	0	11001000	0	0	0
World	OWID_WRL	1768	0	11001000	0	0	0
World	OWID_WRL	1769	0	11001000	0	0	0
World	OWID_WRL	1770	0	11001000	0	0	0
World	OWID_WRL	1771	0	14668000	0	0	0
World	OWID_WRL	1772	0	14668000	0	0	0
World	OWID_WRL	1773	0	14668000	0	0	0
World	OWID_WRL	1774	0	14668000	0	0	0
World	OWID_WRL	1775	0	14668000	0	0	0
World	OWID_WRL	1776	0	14668000	0	0	0
World	OWID_WRL	1777	0	14668000	0	0	0
World	OWID_WRL	1778	0	14668000	0	0	0
World	OWID_WRL	1779	0	14668000	0	0	0
World	OWID_WRL	1780	0	14668000	0	0	0
World	OWID_WRL	1781	0	18335000	0	0	0
World	OWID_WRL	1782	0	18335000	0	0	0
World	OWID_WRL	1783	0	18335000	0	0	0
World	OWID_WRL	1784	0	18335000	0	0	0
World	OWID_WRL	1785	0	18335000	0	0	0
World	OWID_WRL	1786	0	18335000	0	0	0
World	OWID_WRL	1787	0	18335000	0	0	0
World	OWID_WRL	1788	0	18335000	0	0	0
World	OWID_WRL	1789	0	18335000	0	0	0
World	OWID_WRL	1790	0	18335000	0	0	0
World	OWID_WRL	1791	0	22002000	0	0	0
World	OWID_WRL	1792	0	22002000	0	0	0
World	OWID_WRL	1793	0	22002000	0	0	0
World	OWID_WRL	1794	0	22002000	0	0	0
World	OWID_WRL	1795	0	22002000	0	0	0
World	OWID_WRL	1796	0	22002000	0	0	0
World	OWID_WRL	1797	0	25669000	0	0	0
World	OWID_WRL	1798	0	25669000	0	0	0
World	OWID_WRL	1799	0	25669000	0	0	0
World	OWID_WRL	1800	0	29336000	0	0	0
World	OWID_WRL	1801	0	29336000	0	0	0
World	OWID_WRL	1802	0	36670000	0	0	0
World	OWID_WRL	1803	0	33003000	0	0	0
World	OWID_WRL	1804	0	33003000	0	0	0
World	OWID_WRL	1805	0	33003000	0	0	0
World	OWID_WRL	1806	0	36670000	0	0	0
World	OWID_WRL	1807	0	36670000	0	0	0
World	OWID_WRL	1808	0	36670000	0	0	0
World	OWID_WRL	1809	0	36670000	0	0	0
World	OWID_WRL	1810	0	36670000	0	0	0
World	OWID_WRL	1811	0	40337000	0	0	0
World	OWID_WRL	1812	0	40337000	0	0	0
World	OWID_WRL	1813	0	40337000	0	0	0
World	OWID_WRL	1814	0	40337000	0	0	0
World	OWID_WRL	1815	0	44004000	0	0	0
World	OWID_WRL	1816	0	47671000	0	0	0
World	OWID_WRL	1817	0	51338000	0	0	0
World	OWID_WRL	1818	0	51338000	0	0	0
World	OWID_WRL	1819	0	51338000	0	0	0
World	OWID_WRL	1820	0	51338000	0	0	0
World	OWID_WRL	1821	0	51338000	0	0	0
World	OWID_WRL	1822	0	55005000	0	0	0
World	OWID_WRL	1823	0	58672000	0	0	0
World	OWID_WRL	1824	0	58672000	0	0	0
World	OWID_WRL	1825	0	62339000	0	0	0
World	OWID_WRL	1826	0	62339000	0	0	0
World	OWID_WRL	1827	0	66006000	0	0	0
World	OWID_WRL	1828	0	66006000	0	0	0
World	OWID_WRL	1829	0	66006000	0	0	0
World	OWID_WRL	1830	0	88008000	0	0	0
World	OWID_WRL	1831	0	84341000	0	0	0
World	OWID_WRL	1832	0	84341000	0	0	0
World	OWID_WRL	1833	0	88008000	0	0	0
World	OWID_WRL	1834	0	88008000	0	0	0
World	OWID_WRL	1835	0	91675000	0	0	0
World	OWID_WRL	1836	0	106343000	0	0	0
World	OWID_WRL	1837	0	106343000	0	0	0
World	OWID_WRL	1838	0	110010000	0	0	0
World	OWID_WRL	1839	0	113677000	0	0	0
World	OWID_WRL	1840	0	121011000	0	0	0
World	OWID_WRL	1841	0	124678000	0	0	0
World	OWID_WRL	1842	0	132012000	0	0	0
World	OWID_WRL	1843	0	135679000	0	0	0
World	OWID_WRL	1844	0	143013000	0	0	0
World	OWID_WRL	1845	0	157681000	0	0	0
World	OWID_WRL	1846	0	157681000	0	0	0
World	OWID_WRL	1847	0	168682000	0	0	0
World	OWID_WRL	1848	0	172349000	0	0	0
World	OWID_WRL	1849	0	183350000	0	0	0
World	OWID_WRL	1850	0	198018000	0	0	0
World	OWID_WRL	1851	0	198018000	0	0	0
World	OWID_WRL	1852	0	209019000	0	0	0
World	OWID_WRL	1853	0	216353000	0	0	0
World	OWID_WRL	1854	0	253023000	0	0	0
World	OWID_WRL	1855	0	260357000	0	0	0
World	OWID_WRL	1856	0	278692000	0	0	0
World	OWID_WRL	1857	0	282359000	0	0	0
World	OWID_WRL	1858	0	286026000	0	0	0
World	OWID_WRL	1859	0	304361000	0	0	0
World	OWID_WRL	1860	0	333697000	0	0	0
World	OWID_WRL	1861	0	348365000	0	0	0
World	OWID_WRL	1862	0	352032000	0	0	0
World	OWID_WRL	1863	0	377701000	0	0	0
World	OWID_WRL	1864	0	410704000	0	0	0
World	OWID_WRL	1865	0	436373000	0	0	0
World	OWID_WRL	1866	0	447374000	0	0	0
World	OWID_WRL	1867	0	476710000	0	0	0
World	OWID_WRL	1868	0	491378000	0	0	0
World	OWID_WRL	1869	0	520714000	0	0	0
World	OWID_WRL	1870	0	5.35382e+08	3667000	0	0
World	OWID_WRL	1871	0	572052000	3667000	0	0
World	OWID_WRL	1872	0	634391000	3667000	0	0
World	OWID_WRL	1873	0	671061000	3667000	0	0
World	OWID_WRL	1874	0	634391000	3667000	0	0
World	OWID_WRL	1875	0	685729000	3667000	0	0
World	OWID_WRL	1876	0	696730000	3667000	0	0
World	OWID_WRL	1877	0	704064000	7334000	0	0
World	OWID_WRL	1878	0	711398000	7334000	0	0
World	OWID_WRL	1879	0	759069000	11001000	0	0
World	OWID_WRL	1880	0	854411000	11001000	0	0
World	OWID_WRL	1881	0	876413000	14668000	0	0
World	OWID_WRL	1882	0	924084000	14668000	0	0
World	OWID_WRL	1883	0	986423000	11001000	0	0
World	OWID_WRL	1884	0	993757000	14668000	0	0
World	OWID_WRL	1885	3667000	1001091000	14668000	0	0
World	OWID_WRL	1886	7334000	1008425000	18335000	0	0
World	OWID_WRL	1887	11001000	1052429000	18335000	0	0
World	OWID_WRL	1888	18335000	1162439000	18335000	0	0
World	OWID_WRL	1889	11001000	1166106000	22002000	0	0
World	OWID_WRL	1890	11001000	1265115000	29336000	0	0
World	OWID_WRL	1891	7334000	1320120000	33003000	0	0
World	OWID_WRL	1892	7334000	1331121000	33003000	0	0
World	OWID_WRL	1893	7334000	1312786000	36670000	0	0
World	OWID_WRL	1894	7334000	1364124000	33003000	0	0
World	OWID_WRL	1895	7334000	1441131000	40337000	0	0
World	OWID_WRL	1896	7334000	1485135000	44004000	0	0
World	OWID_WRL	1897	7334000	1558475000	47671000	0	0
World	OWID_WRL	1898	7334000	1646483000	47671000	0	0
World	OWID_WRL	1899	11001000	1800497000	51338000	0	0
World	OWID_WRL	1900	11001000	1888505000	58672000	0	0
World	OWID_WRL	1901	14668000	1947177000	66006000	0	0
World	OWID_WRL	1902	14668000	1991181000	69673000	0	0
World	OWID_WRL	1903	14668000	2174531000	73340000	0	0
World	OWID_WRL	1904	14668000	2189199000	84341000	0	0
World	OWID_WRL	1905	18335000	2332212000	84341000	0	0
World	OWID_WRL	1906	18335000	2493560000	84341000	0	0
World	OWID_WRL	1907	18335000	2750250000	102676000	0	0
World	OWID_WRL	1908	18335000	2618238000	110010000	0	0
World	OWID_WRL	1909	22002000	2739249000	117344000	0	0
World	OWID_WRL	1910	25669000	2852926000	124678000	0	0
World	OWID_WRL	1911	25669000	2904264000	132012000	0	0
World	OWID_WRL	1912	29336000	3058278000	135679000	0	0
World	OWID_WRL	1913	29336000	3281965000	150347000	0	0
World	OWID_WRL	1914	29336000	2933600000	154014000	0	0
World	OWID_WRL	1915	33003000	2874928000	165015000	0	0
World	OWID_WRL	1916	36670000	3087614000	176016000	0	0
World	OWID_WRL	1917	40337000	3267297000	198018000	0	0
World	OWID_WRL	1918	36670000	3201291000	194351000	0	0
World	OWID_WRL	1919	36670000	2695245000	223687000	0	0
World	OWID_WRL	1920	40337000	3091281000	286026000	0	0
World	OWID_WRL	1921	36670000	2599903000	308028000	0	0
World	OWID_WRL	1922	40337000	2713580000	344698000	0	0
World	OWID_WRL	1923	51338000	3098615000	407037000	0	0
World	OWID_WRL	1924	58672000	3065612000	403370000	0	0
World	OWID_WRL	1925	62339000	3087614000	425372000	0	0
World	OWID_WRL	1926	69673000	3102282000	436373000	0	0
World	OWID_WRL	1927	77007000	3318635000	498712000	0	0
World	OWID_WRL	1928	84341000	3263630000	524381000	36640000	0
World	OWID_WRL	1929	102676000	3472649000	586720000	36640000	0
World	OWID_WRL	1930	102676000	3160954000	557384000	36640000	0
World	OWID_WRL	1931	91675000	2783253000	539049000	29312000	0
World	OWID_WRL	1932	88008000	2475225000	517047000	25648000	0
World	OWID_WRL	1933	91675000	2596236000	564718000	25648000	0
World	OWID_WRL	1934	102676000	2841925000	594054000	29312000	0
World	OWID_WRL	1935	110010000	2973937000	645392000	32976000	0
World	OWID_WRL	1936	124678000	3274631000	704064000	40304000	0
World	OWID_WRL	1937	139346000	3450647000	803073000	40304000	0
World	OWID_WRL	1938	135679000	3226960000	784738000	43968000	0
World	OWID_WRL	1939	139346000	3366306000	814074000	47632000	0
World	OWID_WRL	1940	154014000	3729339000	839743000	40304000	0
World	OWID_WRL	1941	154014000	3824681000	865412000	43968000	0
World	OWID_WRL	1942	165015000	3898021000	814074000	40304000	0
World	OWID_WRL	1943	183350000	4004364000	876413000	36640000	0
World	OWID_WRL	1944	198018000	3839349000	1008425000	25648000	0
World	OWID_WRL	1945	216353000	3006940000	1008425000	25648000	0
World	OWID_WRL	1946	223687000	3208625000	1.07076e+09	36640000	0
World	OWID_WRL	1947	245689000	3637664000	1180774000	43968000	0
World	OWID_WRL	1948	278692000	3722005000	1334788000	51296000	0
World	OWID_WRL	1949	297027000	3520320000	1327454000	58624000	0
World	OWID_WRL	1950	355699000	3923690000	1551141000	65952000	84272000
World	OWID_WRL	1951	421705000	4.14004e+09	1756493000	73280000	87936000
World	OWID_WRL	1952	454708000	4.10337e+09	1848168000	80608000	95264000
World	OWID_WRL	1953	480377000	4125375000	1954511000	87936000	98928000
World	OWID_WRL	1954	506046000	4092372000	2042519000	98928000	98928000
World	OWID_WRL	1955	550050000	4429736000	2291875000	109920000	113584000
World	OWID_WRL	1956	590387000	4668091000	2489893000	117248000	117248000
World	OWID_WRL	1957	652726000	4800103000	2618238000	124576000	128240000
World	OWID_WRL	1958	704064000	4899112000	2680577000	131904000	128240000
World	OWID_WRL	1959	755402000	5067794000	2893263000	146560000	131904000
World	OWID_WRL	1960	832409000	5170470000	3113283000	157552000	142896000
World	OWID_WRL	1961	880080000	4946783000	3314968000	164880000	153888000
World	OWID_WRL	1962	964421000	4954117000	3593660000	179536000	161216000
World	OWID_WRL	1963	1048762000	5119132000	3857684000	186864000	172208000
World	OWID_WRL	1964	1158772000	5262145000	4169379000	208848000	186864000
World	OWID_WRL	1965	1235779000	5353820000	4470073000	216176000	201520000
World	OWID_WRL	1966	1334788000	5419826000	4851441000	230832000	219840000
World	OWID_WRL	1967	1437464000	5309816000	5218141000	238160000	241824000
World	OWID_WRL	1968	1554808000	5309816000	5687517000	256480000	267472000
World	OWID_WRL	1969	1712489000	5449162000	6134891000	271136000	293120000
World	OWID_WRL	1970	1807831000	5705852000	6743613000	285792000	318768000
World	OWID_WRL	1971	1943510000	5716853000	7139649000	307776000	322432000
World	OWID_WRL	1972	2053520000	5779192000	7543019000	326096000	348080000
World	OWID_WRL	1973	2156196000	5797527000	8.21775e+09	348080000	403040000
World	OWID_WRL	1974	2189199000	5790193000	8232415000	351744000	392048000
World	OWID_WRL	1975	2214868000	6134891000	7818044000	348080000	337088000
World	OWID_WRL	1976	2310210000	6270570000	8485438000	377392000	395712000
World	OWID_WRL	1977	2383550000	6439252000	8793466000	395712000	381056000
World	OWID_WRL	1978	2493560000	6527260000	8771464000	425024000	388384000
World	OWID_WRL	1979	2643907000	6875625000	9328848000	436016000	359072000
World	OWID_WRL	1980	2702579000	7095645000	8881474000	439680000	315104000
World	OWID_WRL	1981	2768585000	6996636000	8393763000	443344000	238160000
World	OWID_WRL	1982	2706246000	7245992000	8052732000	443344000	234496000
World	OWID_WRL	1983	2709913000	7249659000	7979392000	458000000	212512000
World	OWID_WRL	1984	2959269000	7605358000	8063733000	468992000	186864000
World	OWID_WRL	1985	3061945000	8126072000	8016062000	479984000	179536000
World	OWID_WRL	1986	3043610000	8349759000	8408431000	501968000	168544000
World	OWID_WRL	1987	3270964000	8.57711e+09	8456102000	523952000	161216000
World	OWID_WRL	1988	3428645000	8753129000	8844804000	556928000	183200000
World	OWID_WRL	1989	3600994000	8903476000	9017153000	571584000	150224000
World	OWID_WRL	1990	3755008000	8742128000	9130830000	575248000	146560000
World	OWID_WRL	1991	3850350000	8.4781e+09	9545201000	589904000	164880000
World	OWID_WRL	1992	3975028000	8518441000	9167500000	611888000	131904000
World	OWID_WRL	1993	4.09604e+09	8294754000	9215171000	644864000	135568000
World	OWID_WRL	1994	4154711000	8489105000	9295845000	681504000	142896000
World	OWID_WRL	1995	4224384000	8793466000	9383853000	721808000	142896000
World	OWID_WRL	1996	4400400000	8881474000	9629542000	743792000	146560000
World	OWID_WRL	1997	4382065000	8965815000	9897233000	765776000	146560000
World	OWID_WRL	1998	4492075000	8591781000	10113586000	765776000	131904000
World	OWID_WRL	1999	4613086000	8.4671e+09	10047580000	795088000	128240000
World	OWID_WRL	2000	4712095000	8533109000	10425281000	828064000	168544000
World	OWID_WRL	2001	4811104000	8965815000	10432615000	868368000	172208000
World	OWID_WRL	2002	4932115000	9050156000	10381277000	923328000	179536000
World	OWID_WRL	2003	5097130000	9878898000	10850653000	1011264000	175872000
World	OWID_WRL	2004	5262145000	10648968000	11162348000	1091872000	197856000
World	OWID_WRL	2005	5416159000	11360366000	11254023000	1172480000	219840000
World	OWID_WRL	2006	5610510000	11980089000	11338364000	1304384000	227168000
World	OWID_WRL	2007	5724187000	12401794000	11360366000	1399648000	241824000
World	OWID_WRL	2008	5962542000	12944510000	11459375000	1421632000	252816000
World	OWID_WRL	2009	5793860000	12896839000	11239355000	1520560000	241824000
World	OWID_WRL	2010	6233900000	13916265000	11474043000	1634144000	245488000
World	OWID_WRL	2011	6461254000	14767009000	11580386000	1810016000	234496000
World	OWID_WRL	2012	6552929000	14983362000	11785738000	1901616000	238160000
World	OWID_WRL	2013	6622602000	15148377000	11793072000	2029856000	249152000
		2014				2081152000	249152000
		2015				1440812834	249152000
		2016				1463847305	249152000
		2017				1477094561	249152000
		2018
		2019
		2020

## Sheet: global-greenhouse-gas-emissions
Entity	Code	Year	Other sources (Gigagrams)	International bunkers (Gigagrams)	Waste (Gigagrams)	Industry (Gigagrams)	Residential & commercial (Gigagrams)	Transport (Gigagrams)	Agriculture (Gigagrams)	Forestry (Gigagrams)	Land use sources (Gigagrams)	Energy (Gigagrams)
Afghanistan	AFG	1961							9255.68
Afghanistan	AFG	1962							9331.02
Afghanistan	AFG	1963							9620.36
Afghanistan	AFG	1964							9791.51
Afghanistan	AFG	1965							10017.3
Afghanistan	AFG	1966							10362.4
Afghanistan	AFG	1967							10472.1
Afghanistan	AFG	1968							10819.9
Afghanistan	AFG	1969							10750.7
Afghanistan	AFG	1970							10844.7
Afghanistan	AFG	1971							10747.4
Afghanistan	AFG	1972							8730.03
Afghanistan	AFG	1973							9317.54
Afghanistan	AFG	1974							9992.07
Afghanistan	AFG	1975							10710.7
Afghanistan	AFG	1976							10954.4
Afghanistan	AFG	1977							10711.5
Afghanistan	AFG	1978							10643.2
Afghanistan	AFG	1979							10379.4
Afghanistan	AFG	1980							10390.7
Afghanistan	AFG	1981							10359.4
Afghanistan	AFG	1982							10375
Afghanistan	AFG	1983							9775.56
Afghanistan	AFG	1984							8843.38
Afghanistan	AFG	1985							7947.36
Afghanistan	AFG	1986							6565.57
Afghanistan	AFG	1987							7103.41
Afghanistan	AFG	1988							7453.2
Afghanistan	AFG	1989							7362.71
Afghanistan	AFG	1990	19.7059		2283.53	156.68	1169.36	608.309	7342.71	0	0.1819	943.294
Afghanistan	AFG	1991	18.4888		2307.77	167.033	939.312	532.346	7631.03	0	0.1819	1022.11
Afghanistan	AFG	1992	15.0258		2331.06	177.421	618.696	376.762	7631.44	0	0.1819	542.787
Afghanistan	AFG	1993	14.7472		2353.71	157.502	595.042	324.243	7702.74	0	0.1819	548.887
Afghanistan	AFG	1994	13.8666		2377.64	179.447	556.71	310.909	7699.14	0	0.1819	537.907
Afghanistan	AFG	1995	14.3875		2406.13	186.453	592.929	311.233	8080.45	0	0.1819	495.982
Afghanistan	AFG	1996	14.321		2436.36	186.996	555.982	305.552	8969.35	0	0.1801	492.401
Afghanistan	AFG	1997	14.7585		2468.89	186.343	606.031	304.954	9849.61	0	0.1067	486.637
Afghanistan	AFG	1998	14.0808		2512.44	159.972	607.483	291.833	10579.2	0	0.2918	498.27
Afghanistan	AFG	1999	14.0103		2579.11	159.352	657.187	281.24	11506.1	0	0.08	528.066
Afghanistan	AFG	2000	13.2413		2678.94	184.379	545.679	269.397	9883.89	0	0.6359	549.997
Afghanistan	AFG	2001	12.9959		2814.22	165.629	429.062	261.114	8373.49	0	0.2171	558.702
Afghanistan	AFG	2002	14.5141		2980.29	172.405	456.151	250.367	10408.5	0	0	575.071
Afghanistan	AFG	2003	13.8427		3163.53	178.973	468.659	199.948	10835.5	0	0	584.105
Afghanistan	AFG	2004	14.3672		3343.19	183.57	469.875	229.991	10622	0	0	621.467
Afghanistan	AFG	2005	15.1713		3499.28	186.767	517.981	235.346	10898.1	0	0	648.8
Afghanistan	AFG	2006	14.6405		3668.15	183.636	524.183	204.551	10993.5	0	0.775	663.96
Afghanistan	AFG	2007	15.194		3836.5	189.113	578.549	196.936	10937.2	0	0	684.908
Afghanistan	AFG	2008	15.2724		4009.69	192.89	597.189	195.565	12016.9	0	0.8407	704.593
Afghanistan	AFG	2009	15.306		4184.24	197.13	624.324	182.518	12551.8	0	0	725.428
Afghanistan	AFG	2010	15.3397		4361.24	205.671	650.46	169.591	14332.6	0	0	746.353
Afghanistan	AFG	2011							14406.8	0
Afghanistan	AFG	2012							15447.6	0
Afghanistan	AFG	2013							14625.4	0
Afghanistan	AFG	2014							14794.1	0
Afghanistan	AFG	2030							17032.7
Afghanistan	AFG	2050							23051.8
Africa		1961							233438
Africa		1962							237663
Africa		1963							241884
Africa		1964							248690
Africa		1965							255912
Africa		1966							260326
Africa		1967							270080
Africa		1968							278288
Africa		1969							284094
Africa		1970							289063
Africa		1971							293824
Africa		1972							295463
Africa		1973							295652
Africa		1974							298007
Africa		1975							305444
Africa		1976							309786
Africa		1977							317357
Africa		1978							327186
Africa		1979							335482
Africa		1980							341250
Africa		1981							346603
Africa		1982							353348
Africa		1983							355158
Africa		1984							348713
Africa		1985							355013
Africa		1986							362425
Africa		1987							363151
Africa		1988							372632
Africa		1989							384838
Africa		1990	34644.1		77038.2	54363.8	102367	107165	569253	1.07725e+06	1.87715e+06	602076
Africa		1991	25348.8		79536.8	55673.6	106755	110440	571132	1.07725e+06	1.87717e+06	610116
Africa		1992	41186.8		82016.1	58085.4	110670	116649	578389	1.07725e+06	1.87717e+06	634064
Africa		1993	23963.4		84801.5	57605.8	118430	116310	578991	1.07725e+06	1.8756e+06	629766
Africa		1994	27290.7		87579.2	57879.1	121597	118201	586133	1.07725e+06	1.87557e+06	620364
Africa		1995	30081.2		90083.3	58831.5	124642	123964	595587	1.07725e+06	1.87553e+06	658422
Africa		1996	26204.3		93229.9	63285.1	124817	127982	602721	1.07725e+06	1.93568e+06	698274
Africa		1997	24829.4		95882.5	65739.6	126272	131294	610309	1.07725e+06	1.90756e+06	709903
Africa		1998	24718.5		99325.6	65121.5	125966	138876	644803	1.07725e+06	1.98924e+06	721966
Africa		1999	22818.5		102428	66050.7	128648	145629	645219	1.07725e+06	1.90748e+06	709221
Africa		2000	24796.6		105336	66753.6	129409	149847	652456	1.07725e+06	1.89472e+06	735816
Africa		2001	26043.3		108647	70032.9	138837	154089	661208	1.01053e+06	1.72267e+06	718755
Africa		2002	24058.1		111649	72981	143956	159759	671268	1.01053e+06	1.84599e+06	725526
Africa		2003	22836		114751	74431.5	148195	167628	699199	1.01053e+06	1.75477e+06	779632
Africa		2004	23532.3		117922	79345.6	155453	178274	701492	1.01053e+06	1.81907e+06	807858
Africa		2005	25410.3		121010	82432.5	165447	185570	737646	1.01053e+06	1.88943e+06	831143
Africa		2006	40270		124259	86489.3	170700	189546	719287	933876	1.82077e+06	836913
Africa		2007	67704.1		124244	90046.2	173827	200228	753236	933876	1.81937e+06	846738
Africa		2008	45430.9		125845	91220.6	182536	212541	778967	933876	1.83795e+06	844239
Africa		2009	48816.1		127665	92656.9	177123	232357	766731	933876	1.84702e+06	812286
Africa		2010	48421.9		129317	101302	168746	213738	794509	933876	1.8054e+06	838305
Africa		2011							808738	805352
Africa		2012							812813	805352
Africa		2013							828604	805352
Africa		2014							833553	805352
Africa		2030							886945
Africa		2050							1.04409e+06
Albania	ALB	1961							1903.84
Albania	ALB	1962							1917.39
Albania	ALB	1963							1902.09
Albania	ALB	1964							1916.35
Albania	ALB	1965							2047.62
Albania	ALB	1966							2049.59
Albania	ALB	1967							2098.42
Albania	ALB	1968							2020.35
Albania	ALB	1969							1964.79
Albania	ALB	1970							1993.44
Albania	ALB	1971							1974.32
Albania	ALB	1972							1946.17
Albania	ALB	1973							2008.99
Albania	ALB	1974							2069.35
Albania	ALB	1975							2091.29
Albania	ALB	1976							2269.3
Albania	ALB	1977							2381.6
Albania	ALB	1978							2651.01
Albania	ALB	1979							2738.58
Albania	ALB	1980							2800.54
Albania	ALB	1981							2875.78
Albania	ALB	1982							2890.41
Albania	ALB	1983							2950.2
Albania	ALB	1984							2967.17
Albania	ALB	1985							2871.88
Albania	ALB	1986							2974.38
Albania	ALB	1987							3097.63
Albania	ALB	1988							3254.08
Albania	ALB	1989							3382.55
Albania	ALB	1990	37.3815		247.228	850.964	2498.41	721.056	3251.44	-36.6667	625.615	3377.09
Albania	ALB	1991	26.7874		245.162	464.38	1672.04	543.714	2922.12	-36.6667	626.805	2366.11
Albania	ALB	1992	19.759		247.919	367.758	875.598	418.427	2855.59	-36.6667	628.001	1445.21
Albania	ALB	1993	21.8722		255.775	245.68	672.776	518.095	3052.45	-36.6667	629.204	1344.63
Albania	ALB	1994	27.7364		262.755	248.516	600.523	646.528	3846.98	-36.6667	630.412	1444.67
Albania	ALB	1995	22.6805		261.819	239.054	578.43	637.623	3900.96	-36.6667	631.626	1140.38
Albania	ALB	1996	20.5498		270.024	218.694	703.443	633.75	3604.4	-36.6667	621.875	1030.26
Albania	ALB	1997	18.2913		266.518	186.407	605.202	500.488	3362.2	-36.6667	640.77	795.765
Albania	ALB	1998	26.9781		269.869	161.442	514.177	754.013	3283.99	-36.6667	627.243	873.655
Albania	ALB	1999	36.9705		276.921	189.131	987.095	1433.38	3285.42	-36.6667	625.423	1019.07
Albania	ALB	2000	110.662		279.261	173.69	1009.5	1499.7	3382.21	-36.6667	684.988	1072.4
Albania	ALB	2001	36.848		284.107	243.722	1055.14	1579.02	3288.36	733.333	157.328	1090.55
Albania	ALB	2002	38.3661		288.711	320.226	1442.3	1800.76	3378.7	733.333	155.631	1061.7
Albania	ALB	2003	46.2615		291.234	412.962	1348.5	1961.44	3417.95	733.333	160.04	1148.82
Albania	ALB	2004	35.8646		295.052	439.05	1082.84	1832.05	3290.4	733.333	155.631	1139.31
Albania	ALB	2005	41.7869		298.376	402.663	1362.94	2392.88	3276.52	733.333	156.526	1234.41
Albania	ALB	2006	35.5183		302.005	445.95	1275.08	1938.94	3183.38	-366.667	434.13	1454.01
Albania	ALB	2007	34.9338		305.793	610.204	1098.12	2136.74	3041.64	-366.667	625.063	1338.55
Albania	ALB	2008	37.4572		310.185	630.458	886.361	2358.41	2858.69	-366.667	439.738	1285.98
Albania	ALB	2009	32.503		314.801	618.25	844.567	2389.28	2769.3	-366.667	435.41	1200.33
Albania	ALB	2010	33.4959		319.805	672.741	932.389	2406.01	2788.23	-366.667	436.039	1435.15
Albania	ALB	2011							2791.16	-513.333
Albania	ALB	2012							2828.35	-513.333
Albania	ALB	2013							2790.44	-513.333
Albania	ALB	2014							2829.81	-513.333
Albania	ALB	2030							3459.24
Albania	ALB	2050							3469.96
Algeria	DZA	1961							2993.26
Algeria	DZA	1962							2961.05
Algeria	DZA	1963							2626.58
Algeria	DZA	1964							2733.03
Algeria	DZA	1965							3198.6
Algeria	DZA	1966							3247.31
Algeria	DZA	1967							3873.35
Algeria	DZA	1968							4128.7
Algeria	DZA	1969							4273.11
Algeria	DZA	1970							4440.76
Algeria	DZA	1971							4667.67
Algeria	DZA	1972							4888.5
Algeria	DZA	1973							4722.58
Algeria	DZA	1974							4789.68
Algeria	DZA	1975							4972.33
Algeria	DZA	1976							4923.11
Algeria	DZA	1977							5233.08
Algeria	DZA	1978							5536.65
Algeria	DZA	1979							6061.14
Algeria	DZA	1980							6562.18
Algeria	DZA	1981							6457.05
Algeria	DZA	1982							6667.87
Algeria	DZA	1983							6992.38
Algeria	DZA	1984							7037.8
Algeria	DZA	1985							7216.08
Algeria	DZA	1986							7166.92
Algeria	DZA	1987							7135.78
Algeria	DZA	1988							6842.13
Algeria	DZA	1989							7093.33
Algeria	DZA	1990	273.231		3451.4	5075.8	11418	11902.6	7332.48	880	1009.45	67932.8
Algeria	DZA	1991	287.113		3567.59	5008.51	12790.9	12655.6	7106.54	880	1009.02	71282.2
Algeria	DZA	1992	292.433		3717.94	5593.47	12896.9	12759.7	7416.33	880	1008.58	80068.9
Algeria	DZA	1993	292.928		3830.83	5258.59	13166.1	13167	7524.76	880	1008.13	80161.2
Algeria	DZA	1994	279.538		3928.73	4450.19	12724.8	12141.6	7162.77	880	1007.68	78803.8
Algeria	DZA	1995	276.06		4028.61	4096.54	12348.9	11919.5	7071.09	880	1007.23	85113.9
Algeria	DZA	1996	273.21		4128.2	4205.6	12141.7	12202.1	7160.25	880	1006.41	84745.7
Algeria	DZA	1997	271.347		4248.01	4953.21	11470.2	12563	7000.32	880	982.061	84281.9
Algeria	DZA	1998	275.499		4382.44	5174.02	13018.6	12386.5	7763.64	880	985.455	84112.4
Algeria	DZA	1999	276.79		4509.06	5717.31	13761.7	12864.1	7845.15	880	988.295	87974.4
Algeria	DZA	2000	285.536		4608.4	6238.15	13469.6	13531.6	7756.08	880	1280.33	87464.7
Algeria	DZA	2001	288.383		4711.6	6396.51	13984	13381.3	7982.92	513.333	1248.44	83039.9
Algeria	DZA	2002	352.842		4845.61	6755.97	14894.3	13400	7775.19	513.333	1261.11	83715.8
Algeria	DZA	2003	317.594		4965.49	6759.62	15909.9	14868.7	8008.5	513.333	1279.58	89303.4
Algeria	DZA	2004	319.515		5079.41	7572.9	17926.7	15448.8	8875.09	513.333	1259.99	85705.7
Algeria	DZA	2005	325.271		5199.17	8330.36	19741.4	15981	8234.82	513.333	1318.05	88699.9
Algeria	DZA	2006	332.453		5327.73	8436.81	20153.4	16441.1	8661.46	-6746.67	103.723	92697.1
Algeria	DZA	2007	358.573		5459.93	10011	21968.2	18731.3	8808.33	-6746.67	303.259	90596.5
Algeria	DZA	2008	361.954		5594.29	10484.6	22881.2	20011.5	8411.36	-6746.67	113.092	92941.6
Algeria	DZA	2009	471.125		5731.08	10918.6	14370.5	33262.5	9415.07	-6746.67	0	93715.2
Algeria	DZA	2010	469.218		5870.98	12376.4	14041.2	33532.4	9844.12	-6746.67	6.6774	94712.1
Algeria	DZA	2011							10049.5	-440
Algeria	DZA	2012							10823.8	-440
Algeria	DZA	2013							10864.8	-440
Algeria	DZA	2014							12794.1	-440
Algeria	DZA	2030							11363.8
Algeria	DZA	2050							13953.5
American Samoa	ASM	1961							4.1002
American Samoa	ASM	1962							3.7709
American Samoa	ASM	1963							4.9626
American Samoa	ASM	1964							6.205
American Samoa	ASM	1965							6.6566
American Samoa	ASM	1966							6.3426
American Samoa	ASM	1967							4.737
American Samoa	ASM	1968							4.343
American Samoa	ASM	1969							4.5044
American Samoa	ASM	1970							4.504
American Samoa	ASM	1971							4.4288
American Samoa	ASM	1972							4.4012
American Samoa	ASM	1973							4.4133
American Samoa	ASM	1974							4.4231
American Samoa	ASM	1975							4.4397
American Samoa	ASM	1976							4.4504
American Samoa	ASM	1977							4.5826
American Samoa	ASM	1978							4.508
American Samoa	ASM	1979							4.4089
American Samoa	ASM	1980							4.4042
American Samoa	ASM	1981							4.4822
American Samoa	ASM	1982							4.6933
American Samoa	ASM	1983							4.9023
American Samoa	ASM	1984							5.1041
American Samoa	ASM	1985							5.2266
American Samoa	ASM	1986							5.3095
American Samoa	ASM	1987							5.4321
American Samoa	ASM	1988							5.5151
American Samoa	ASM	1989							5.6949
American Samoa	ASM	1990	0.0032		5.86	10.7102	0.0008		4.5326	13.5813	13.5872	0
American Samoa	ASM	1991	0.0033		6.1356	11.0157	0.0008		4.5364	13.5813	13.5872	0
American Samoa	ASM	1992	0.0033		6.3786	11.3015	0.0007		4.5385	13.5813	13.5872	0
American Samoa	ASM	1993	0.0033		6.5962	11.5685	0.0007		4.5515	13.5813	13.5872	0
American Samoa	ASM	1994	0.0033		6.7933	11.8169	0.0006		4.5566	13.5813	13.5872	0
American Samoa	ASM	1995	0.0034		6.9733	12.0504	0.0005		4.5563	13.5813	13.5872	0
American Samoa	ASM	1996	0.0034		7.135	12.2659	0.0005		4.5593	13.5813	13.5872	0
American Samoa	ASM	1997	0.0035		7.2769	12.466	0.0005		4.5606	13.5813	13.5872	0
American Samoa	ASM	1998	0.0035		7.3836	12.6654	0.0005		4.5544	13.5813	13.5872	0
American Samoa	ASM	1999	0.0287		7.4873	12.8824	0.0005		4.5548	13.5813	13.5873	0
American Samoa	ASM	2000	0.0873		7.5843	13.1655	0.0005	0	4.5531	13.5813	13.5873	0
American Samoa	ASM	2001	0.0972		7.7084	13.3684	0.0005	0	4.564	13.5813	13.5873	0
American Samoa	ASM	2002	0.0972		7.8298	13.7716	0.0005	0	4.5653	13.5813	13.5873	0
American Samoa	ASM	2003	0.0972		7.9412	14.076	0.0005	0	4.5668	13.5813	13.5873	0
American Samoa	ASM	2004	0.0972		8.0774	14.3802	0.0005	0	4.555	13.5813	13.5873	0
American Samoa	ASM	2005	0.0972		8.2311	14.6833	0.0005	0	4.555	13.5813	13.5873	0
American Samoa	ASM	2006	0.0972		8.3982	15.09	0.0005	0	4.5599	13.5813	13.5873	0
American Samoa	ASM	2007	0.0972		8.678	15.3957	0.0005	0	4.5934	13.5813	13.5873	0
American Samoa	ASM	2008	0.0972		9.0474	15.7025	0.0005	0	4.5964	13.5813	13.5874	0
American Samoa	ASM	2009	0.0972		9.4261	16.1092	0.0005	0	4.5961	13.5813	13.5874	0
American Samoa	ASM	2010	0.0972		9.8729	16.415	0.0005	0	4.596	13.5813	13.5874	0
American Samoa	ASM	2011							4.596	8.1253
American Samoa	ASM	2012							4.596	8.1253
American Samoa	ASM	2013							4.596	8.1253
American Samoa	ASM	2014							4.596	8.1253
American Samoa	ASM	2030							7.0353
American Samoa	ASM	2050							9.9295
Americas		1961							699963
Americas		1962							717938
Americas		1963							730516
Americas		1964							749752
Americas		1965							771427
Americas		1966							784906
Americas		1967							804756
Americas		1968							814845
Americas		1969							821052
Americas		1970							836367
Americas		1971							854527
Americas		1972							874834
Americas		1973							901697
Americas		1974							926011
Americas		1975							963103
Americas		1976							981371
Americas		1977							988884
Americas		1978							979652
Americas		1979							984003
Americas		1980							1.01522e+06
Americas		1981							1.02927e+06
Americas		1982							1.02193e+06
Americas		1983							1.01919e+06
Americas		1984							1.03901e+06
Americas		1985							1.03075e+06
Americas		1986							1.02844e+06
Americas		1987							1.02899e+06
Americas		1988							1.03392e+06
Americas		1989							1.05152e+06
Americas		1990	54767.6		336967	433535	843596	1.85372e+06	1.09209e+06	1.00902e+06	2.3468e+06	3.93875e+06
Americas		1991	53498.8		335405	436153	850436	1.83615e+06	1.09884e+06	1.00902e+06	2.3491e+06	3.91789e+06
Americas		1992	53948.6		334236	440202	850235	1.87876e+06	1.1173e+06	1.00902e+06	2.35141e+06	3.9937e+06
Americas		1993	55686.9		332822	446202	872836	1.91983e+06	1.12523e+06	1.00902e+06	2.35374e+06	4.09091e+06
Americas		1994	53238.5		331009	465396	871600	1.99113e+06	1.1434e+06	1.00902e+06	2.3561e+06	4.16078e+06
Americas		1995	54100.6		324107	480121	878511	2.0436e+06	1.15242e+06	1.00902e+06	2.35847e+06	4.15541e+06
Americas		1996	53714.1		319089	500377	927218	2.10196e+06	1.14639e+06	1.00902e+06	2.32589e+06	4.31399e+06
Americas		1997	54462.3		311789	510494	906466	2.14466e+06	1.15129e+06	1.00902e+06	2.29906e+06	4.51149e+06
Americas		1998	62211.6		304505	519706	841027	2.20392e+06	1.16334e+06	1.00902e+06	2.43641e+06	4.66286e+06
Americas		1999	57430.6		302395	536696	863437	2.24944e+06	1.16244e+06	1.00902e+06	2.37986e+06	4.62281e+06
Americas		2000	54737.2		299905	536571	904743	2.29196e+06	1.15985e+06	1.00902e+06	2.2983e+06	4.75957e+06
Americas		2001	53499.9		296856	520447	885553	2.29212e+06	1.18022e+06	1.41374e+06	2.39974e+06	4.67879e+06
Americas		2002	53593		301702	544684	886532	2.34742e+06	1.20232e+06	1.41374e+06	2.48467e+06	4.69191e+06
Americas		2003	54948.3		310255	557958	909535	2.37286e+06	1.2413e+06	1.41374e+06	2.52747e+06	4.7195e+06
Americas		2004	57484.8		313047	590869	910466	2.41911e+06	1.26299e+06	1.41374e+06	2.5411e+06	4.79197e+06
Americas		2005	56825.8		314219	614083	890243	2.45102e+06	1.27453e+06	1.41374e+06	2.53258e+06	4.81867e+06
Americas		2006	46972.1		319535	643034	837595	2.46685e+06	1.27092e+06	802097	2.03704e+06	4.79323e+06
Americas		2007	47850.3		317573	675189	871712	2.48906e+06	1.29444e+06	802097	2.14416e+06	4.90549e+06
Americas		2008	45864.7		317302	684703	880397	2.39044e+06	1.28187e+06	802097	2.01508e+06	4.84716e+06
Americas		2009	45724.8		306790	685706	856498	2.31451e+06	1.27848e+06	802097	1.99334e+06	4.49511e+06
Americas		2010	50079.8		305522	760088	853382	2.36109e+06	1.30232e+06	802097	2.0945e+06	4.74905e+06
Americas		2011							1.30504e+06	515555
Americas		2012							1.31363e+06	515555
Americas		2013							1.31329e+06	515555
Americas		2014							1.32245e+06	515555
Americas		2030							1.507e+06
Americas		2050							1.62095e+06
Andorra	AND	1990							0	-19.4556
Andorra	AND	1991							0	-19.4556
Andorra	AND	1992							0	-19.4556
Andorra	AND	1993							0	-19.4556
Andorra	AND	1994							0	-19.4556
Andorra	AND	1995							0	-19.4556
Andorra	AND	1996							0	-19.4556
Andorra	AND	1997							0	-19.4556
Andorra	AND	1998							0	-19.4556
Andorra	AND	1999							0	-19.4556
Andorra	AND	2000							0	-19.4556
Andorra	AND	2001							0	-28.9203
Andorra	AND	2002							0	-28.9203
Andorra	AND	2003							0	-28.9203
Andorra	AND	2004							0	-28.9203
Andorra	AND	2005							0	-28.9203
Andorra	AND	2006							0	-38.94
Andorra	AND	2007							0	-38.94
Andorra	AND	2008							0	-38.94
Andorra	AND	2009							0	-38.94
Andorra	AND	2010							0	-38.94
Andorra	AND	2011							0	-21.7505
Andorra	AND	2012							0	-21.7505
Andorra	AND	2013							0	-21.7505
Andorra	AND	2014							0	-21.7505
Andorra	AND	2030							0
Andorra	AND	2050							0
Angola	AGO	1961							2092.72
Angola	AGO	1962							2184.85
Angola	AGO	1963							2276.58
Angola	AGO	1964							2467.56
Angola	AGO	1965							2672.18
Angola	AGO	1966							2791.46
Angola	AGO	1967							3038.95
Angola	AGO	1968							3054.47
Angola	AGO	1969							3269.6
Angola	AGO	1970							3575.1
Angola	AGO	1971							3852.26
Angola	AGO	1972							3964.97
Angola	AGO	1973							4037.91
Angola	AGO	1974							4057.39
Angola	AGO	1975							4108.98
Angola	AGO	1976							3914.6
Angola	AGO	1977							4064.23
Angola	AGO	1978							4152.65
Angola	AGO	1979							4288.81
Angola	AGO	1980							4410.03
Angola	AGO	1981							4442.6
Angola	AGO	1982							4505.13
Angola	AGO	1983							4572.67
Angola	AGO	1984							4645.7
Angola	AGO	1985							4757.43
Angola	AGO	1986							4801.45
Angola	AGO	1987							4675.95
Angola	AGO	1988							4579.05
Angola	AGO	1989							4503.37
Angola	AGO	1990	1717.25		1183.23	183.51	892.102	1017.78	26480.4	34466.7	107948	15903.3
Angola	AGO	1991	1246.21		1219.59	187.871	925.556	1256.95	26556.7	34466.7	107947	16000.6
Angola	AGO	1992	2539.6		1268.93	213.642	862.84	1189.14	26651.3	34466.7	107947	16340.2
Angola	AGO	1993	960.458		1316.88	158.779	783.532	1212.59	26530.3	34466.7	107947	16578.9
Angola	AGO	1994	1314.22		1370.26	181.718	1005.32	1541.43	26498	34466.7	107946	15243.7
Angola	AGO	1995	1373.18		1413.59	181.611	1043.55	1070.21	26424.6	34466.7	107946	18174.1
Angola	AGO	1996	1028.26		1466.06	168.443	1299.1	990.584	25546.2	34466.7	110474	22020
Angola	AGO	1997	61.4426		1516.32	182.427	1307.81	1052.6	25190.3	34466.7	105229	23032
Angola	AGO	1998	49.1031		1557.56	203.826	1424.61	836.206	27856.7	34466.7	115793	24387.7
Angola	AGO	1999	54.0807		1604.3	203.883	1681.2	1158.21	25826.6	34466.7	108690	24714
Angola	AGO	2000	64.2901		1663.18	204.292	1487.48	1070	26607.8	34466.7	108173	23186.5
Angola	AGO	2001	72.4697		1721.78	290.862	1618.88	1200	26930.4	34466.7	88862.2	22262.6
Angola	AGO	2002	83.3991		1787.58	310.913	1661.56	1480	26618.4	34466.7	106564	21767
Angola	AGO	2003	106.526		1858.96	356.019	1652.92	3186.8	29914	34466.7	109939	21161.3
Angola	AGO	2004	77.3079		1928.64	381.113	1716.24	2979.36	30756.4	34466.7	120362	22627.3
Angola	AGO	2005	65.6877		2000.1	622.068	1433.93	2334.51	30753.9	34466.7	121873	22288.6
Angola	AGO	2006	116.885		2077.71	640.661	2345.43	3033.36	27769.3	34466.7	95807.1	20338
Angola	AGO	2007	102.433		2161.04	649.696	2468.68	3985.37	30053.6	34466.7	115719	20172
Angola	AGO	2008	115.559		2251.21	647.821	2883.57	3635.8	28524	34466.7	98876.7	20414.2
Angola	AGO	2009	126.567		2346.56	651.692	3320.92	4265.27	28854.9	34466.7	99715.5	20864.8
Angola	AGO	2010	145.055		2450.44	710.613	3577.82	5788.3	30287	34466.7	104196	20755.2
Angola	AGO	2011							31269	34466.7
Angola	AGO	2012							28748.3	34466.7
Angola	AGO	2013							30663.3	34466.7
Angola	AGO	2014							29584.1	34466.7
Angola	AGO	2030							31552.8
Angola	AGO	2050							35191
Anguilla	AIA	1990	0.0133		0.7128	0.0151	0.0015		0	-15.5042	0	3.0175
Anguilla	AIA	1991	0.0135		0.7037	0.0155	0.001		0	-15.5042	0	2.8832
Anguilla	AIA	1992	0.0135		0.6992	0.0159	0.0016		0	-15.5042	0	2.7583
Anguilla	AIA	1993	0.0135		0.701	0.0161	0.0021		0	-15.5042	0	2.3968
Anguilla	AIA	1994	0.0141		0.7112	0.0164	0.0021		0	-15.5042	0	2.3352
Anguilla	AIA	1995	0.0158		0.7312	0.0166	0.0022		0	-15.5042	0	2.3116
Anguilla	AIA	1996	0.0161		0.7822	0.0168	0.0022		0	-15.5042	0	2.2767
Anguilla	AIA	1997	0.0163		0.8407	0.017	0.0022		0	-15.5042	0	2.2067
Anguilla	AIA	1998	0.0167		0.905	0.0171	0.0022		0	-15.5042	0	2.1231
Anguilla	AIA	1999	0.017		0.9713	0.0173	0.0022		0	-15.5042	0	2.0382
Anguilla	AIA	2000	0.0172		1.0371	0.0174	0.0022	0	0	-15.5042	0	2.0394
Anguilla	AIA	2001	0.0175		1.0543	0.0172	0.0023	0	0	-10.3261	0	2.0407
Anguilla	AIA	2002	0.0178		1.0672	0.017	0.0023	0	0	-10.3261	0	2.1796
Anguilla	AIA	2003	0.018		1.0762	0.0168	0.0023	0	0	-10.3261	0	2.0433
Anguilla	AIA	2004	0.0184		1.0826	0.0165	0.0023	0	0	-10.3261	0	2.0449
Anguilla	AIA	2005	0.0185		1.0868	0.0163	0.0023	0	0	-10.3261	0	2.0456
Anguilla	AIA	2006	0.0188		1.0922	0.0165	0.0023	0	0	52.4397	0	2.0471
Anguilla	AIA	2007	0.0191		1.097	0.0168	0.0023	0	0	52.4397	0	2.0484
Anguilla	AIA	2008	0.0194		1.1022	0.0171	0.0023	0	0	52.4397	0	2.0496
Anguilla	AIA	2009	0.0196		1.1074	0.0173	0.0023	0	0	52.4397	0	2.0509
Anguilla	AIA	2010	0.0199		1.1128	0.0176	0.0023	0	0	52.4397	0	2.0523
Anguilla	AIA	2011							0	3.6989
Anguilla	AIA	2012							0	3.6989
Anguilla	AIA	2013							0	3.6989
Anguilla	AIA	2014							0	3.6989
Anguilla	AIA	2030							0
Anguilla	AIA	2050							0
Annex I countries		1961							1.17446e+06
Annex I countries		1962							1.21069e+06
Annex I countries		1963							1.23023e+06
Annex I countries		1964							1.23297e+06
Annex I countries		1965							1.25475e+06
Annex I countries		1966							1.28181e+06
Annex I countries		1967							1.31715e+06
Annex I countries		1968							1.33558e+06
Annex I countries		1969							1.34458e+06
Annex I countries		1970							1.35648e+06
Annex I countries		1971							1.38929e+06
Annex I countries		1972							1.41394e+06
Annex I countries		1973							1.45058e+06
Annex I countries		1974							1.48073e+06
Annex I countries		1975							1.52129e+06
Annex I countries		1976							1.51774e+06
Annex I countries		1977							1.50385e+06
Annex I countries		1978							1.51711e+06
Annex I countries		1979							1.51595e+06
Annex I countries		1980							1.53364e+06
Annex I countries		1981							1.53309e+06
Annex I countries		1982							1.53752e+06
Annex I countries		1983							1.53897e+06
Annex I countries		1984							1.56218e+06
Annex I countries		1985							1.55355e+06
Annex I countries		1986							1.54619e+06
Annex I countries		1987							1.52905e+06
Annex I countries		1988							1.51316e+06
Annex I countries		1989							1.50948e+06
Annex I countries		1990	93307.8		621056	1.20891e+06	2.51203e+06	3.08245e+06	1.61718e+06	-951501	699844	1.01942e+07
Annex I countries		1991	88299		614199	1.18627e+06	2.49175e+06	3.07697e+06	1.57524e+06	-951435	700761	9.95253e+06
Annex I countries		1992	86817		600229	1.15595e+06	2.18686e+06	3.08145e+06	1.47917e+06	-958906	709743	9.56294e+06
Annex I countries		1993	87729.1		593292	1.11013e+06	2.24021e+06	3.06777e+06	1.44866e+06	-958879	710566	9.37967e+06
Annex I countries		1994	87950.9		587095	1.11637e+06	2.1113e+06	3.10751e+06	1.42517e+06	-958874	711399	9.20824e+06
Annex I countries		1995	81975		577531	1.16401e+06	2.13561e+06	3.14833e+06	1.39303e+06	-958869	712231	9.19653e+06
Annex I countries		1996	91415.7		568237	1.16853e+06	2.22124e+06	3.21402e+06	1.37291e+06	-958864	700150	9.25848e+06
Annex I countries		1997	81757.3		552792	1.18345e+06	2.1267e+06	3.24781e+06	1.34242e+06	-958859	603629	9.24015e+06
Annex I countries		1998	99345.3		540286	1.15609e+06	2.0094e+06	3.34542e+06	1.32441e+06	-958854	780531	9.31025e+06
Annex I countries		1999	84297		531609	1.15698e+06	2.04172e+06	3.41676e+06	1.33419e+06	-958848	686066	9.25143e+06
Annex I countries		2000	84999.2		526066	1.1602e+06	2.06434e+06	3.4404e+06	1.326e+06	-958843	635375	9.53062e+06
Annex I countries		2001	82827.2		518760	1.14711e+06	2.0878e+06	3.45589e+06	1.31401e+06	-913328	722837	9.44195e+06
Annex I countries		2002	87094.8		518929	1.18033e+06	2.04642e+06	3.5384e+06	1.30573e+06	-913328	840722	9.51301e+06
Annex I countries		2003	88945.9		522966	1.22322e+06	2.11613e+06	3.57717e+06	1.24324e+06	-913328	956961	9.71069e+06
Annex I countries		2004	77097.8		519961	1.28268e+06	2.12149e+06	3.6198e+06	1.26743e+06	-913328	782520	9.73471e+06
Annex I countries		2005	74536.4		521969	1.32205e+06	2.09364e+06	3.64045e+06	1.22448e+06	-913328	785393	9.71479e+06
Annex I countries		2006	69244		526703	1.36997e+06	2.03265e+06	3.65414e+06	1.24709e+06	-1.37133e+06	854478	9.76207e+06
Annex I countries		2007	71845.6		528193	1.41614e+06	1.98939e+06	3.67651e+06	1.24272e+06	-1.37133e+06	917961	9.95015e+06
Annex I countries		2008	65282.4		530534	1.40404e+06	2.06404e+06	3.55683e+06	1.21672e+06	-1.37133e+06	1.01898e+06	9.70262e+06
Annex I countries		2009	64156.7		524109	1.35734e+06	1.97793e+06	3.44365e+06	1.20515e+06	-1.37133e+06	842428	8.9628e+06
Annex I countries		2010	62853.4		527386	1.46301e+06	2.02785e+06	3.46338e+06	1.18722e+06	-1.37133e+06	874145	9.30746e+06
Annex I countries		2011							1.27e+06	-1.14824e+06
Annex I countries		2012							1.27918e+06	-1.14824e+06
Annex I countries		2013							1.22305e+06	-1.14824e+06
Annex I countries		2014							1.25329e+06	-1.14824e+06
Annex I countries		2030							1.30469e+06
Annex I countries		2050							1.30802e+06
Antigua and Barbuda	ATG	1961							15.236
Antigua and Barbuda	ATG	1962							15.5729
Antigua and Barbuda	ATG	1963							15.7053
Antigua and Barbuda	ATG	1964							17.5671
Antigua and Barbuda	ATG	1965							17.6876
Antigua and Barbuda	ATG	1966							17.3362
Antigua and Barbuda	ATG	1967							17.9484
Antigua and Barbuda	ATG	1968							18.7284
Antigua and Barbuda	ATG	1969							19.5775
Antigua and Barbuda	ATG	1970							19.7688
Antigua and Barbuda	ATG	1971							20.6649
Antigua and Barbuda	ATG	1972							20.3507
Antigua and Barbuda	ATG	1973							20.1644
Antigua and Barbuda	ATG	1974							19.3777
Antigua and Barbuda	ATG	1975							19.3089
Antigua and Barbuda	ATG	1976							19.5343
Antigua and Barbuda	ATG	1977							20.0192
Antigua and Barbuda	ATG	1978							24.0492
Antigua and Barbuda	ATG	1979							30.4042
Antigua and Barbuda	ATG	1980							34.6622
Antigua and Barbuda	ATG	1981							34.3503
Antigua and Barbuda	ATG	1982							36.1092
Antigua and Barbuda	ATG	1983							36.1977
Antigua and Barbuda	ATG	1984							36.2762
Antigua and Barbuda	ATG	1985							39.9632
Antigua and Barbuda	ATG	1986							40.1231
Antigua and Barbuda	ATG	1987							40.1431
Antigua and Barbuda	ATG	1988							40.1932
Antigua and Barbuda	ATG	1989							36.5338
Antigua and Barbuda	ATG	1990	4.0564		11.743	47.3664	130.429	50.52	36.2541	-18.0618	10.0458	95.3178
Antigua and Barbuda	ATG	1991	4.2175		11.9118	47.9462	121.993	52.6256	36.1475	-18.0618	10.1277	101.7
Antigua and Barbuda	ATG	1992	4.372		12.1856	48.797	111.779	54.8375	36.2265	-18.0618	10.21	106.501
Antigua and Barbuda	ATG	1993	4.0998		12.2837	49.8952	101.675	53.276	36.6968	-18.0618	10.2928	104.394
Antigua and Barbuda	ATG	1994	4.3222		12.4856	51.1408	107.677	57.1957	37.4089	-18.0618	10.3762	113.702
Antigua and Barbuda	ATG	1995	4.5562		12.6742	52.4676	111.189	59.5908	37.9343	-18.0618	10.46	116.671
Antigua and Barbuda	ATG	1996	5.0463		12.8535	53.9243	109.151	59.7956	37.9238	-18.0618	10.5443	114.913
Antigua and Barbuda	ATG	1997	5.4055		13.0525	55.3168	68.3617	62.0216	38.0049	-18.0618	10.6291	123.902
Antigua and Barbuda	ATG	1998	6.8992		13.2335	56.8269	39.972	112.126	37.8323	-18.0618	10.7144	115.632
Antigua and Barbuda	ATG	1999	7.1967		13.4436	58.4275	45.1493	124.161	37.7409	-18.0618	10.8002	121.07
Antigua and Barbuda	ATG	2000	6.9127		13.6425	60.012	42.3854	122.072	37.2527	-18.0618	10.8865	119.758
Antigua and Barbuda	ATG	2001	6.6294		13.8509	61.2969	44.3366	120.213	38.232	-3.768	14.6311	118.136
Antigua and Barbuda	ATG	2002	6.5793		14.0966	62.6553	42.9423	122.269	38.7912	-3.768	14.705	122.386
Antigua and Barbuda	ATG	2003	6.8313		14.3018	64.0429	51.3238	124.047	39.5072	-3.768	14.7795	122.134
Antigua and Barbuda	ATG	2004	7.2413		14.5559	65.569	56.274	137.32	39.7407	-3.768	14.8546	131.468
Antigua and Barbuda	ATG	2005	7.1441		14.8341	67.2039	56.8877	138.185	39.5124	-3.768	14.9303	132.711
Antigua and Barbuda	ATG	2006	7.1369		15.1538	68.558	59.7197	140.254	39.6159	93.4381	0	134.987
Antigua and Barbuda	ATG	2007	7.2893		15.5543	69.9998	61.5426	147.225	40.6271	93.4381	0	138.723
Antigua and Barbuda	ATG	2008	7.5258		15.9771	71.4427	63.8704	152.245	40.405	93.4381	0	142.323
Antigua and Barbuda	ATG	2009	7.653		16.3952	72.8549	66.1979	157.255	40.2149	93.4381	0	146.227
Antigua and Barbuda	ATG	2010	7.7802		16.8509	74.2682	68.5255	161.276	22.1055	93.4381	0	150.131
Antigua and Barbuda	ATG	2011							22.1481	6.5908
Antigua and Barbuda	ATG	2012							22.1601	6.5908
Antigua and Barbuda	ATG	2013							22.1828	6.5908
Antigua and Barbuda	ATG	2014							22.2087	6.5908
Antigua and Barbuda	ATG	2030							46.8093
Antigua and Barbuda	ATG	2050							55.4028
Argentina	ARG	1961							88613.1
Argentina	ARG	1962							88273.9
Argentina	ARG	1963							83605.2
Argentina	ARG	1964							88030
Argentina	ARG	1965							95270.2
Argentina	ARG	1966							98938.6
Argentina	ARG	1967							103359
Argentina	ARG	1968							102884
Argentina	ARG	1969							97207.2
Argentina	ARG	1970							97691.5
Argentina	ARG	1971							99851.3
Argentina	ARG	1972							103735
Argentina	ARG	1973							108090
Argentina	ARG	1974							107717
Argentina	ARG	1975							109873
Argentina	ARG	1976							112619
Argentina	ARG	1977							116583
Argentina	ARG	1978							111000
Argentina	ARG	1979							109516
Argentina	ARG	1980							107295
Argentina	ARG	1981							105533
Argentina	ARG	1982							103304
Argentina	ARG	1983							104860
Argentina	ARG	1984							106410
Argentina	ARG	1985							105172
Argentina	ARG	1986							102703
Argentina	ARG	1987							99706.7
Argentina	ARG	1988							101808
Argentina	ARG	1989							102088
Argentina	ARG	1990	1160.57		7724.63	5177.64	22689.2	28534.3	106365	58666.7	131808	66986.1
Argentina	ARG	1991	1153.58		7850.92	5406.15	22859.2	30056.4	105063	58666.7	132273	69676.1
Argentina	ARG	1992	1239.98		7917.27	4484.84	23076.3	32218.9	106697	58666.7	132747	70192.6
Argentina	ARG	1993	1328.98		7994.92	4718.13	25650.7	35835.5	105026	58666.7	133229	67172.3
Argentina	ARG	1994	1091.45		8418.11	5000.37	26569.7	38126.4	106678	58666.7	133719	68743.8
Argentina	ARG	1995	1174.89		8521.12	4732.2	26986.5	40118.6	105824	58666.7	134217	68595.6
Argentina	ARG	1996	1283.21		8492.33	4837.85	29568.2	42224.4	104333	58666.7	134583	76228
Argentina	ARG	1997	1329.41		8967.19	6144.43	26930.2	43436.9	103280	58666.7	134928	78223.7
Argentina	ARG	1998	1255.55		8807.15	6440.37	27016.4	45952.7	100535	58666.7	136979	89634.1
Argentina	ARG	1999	1322.83		8912.75	6540.57	28690.6	44563	103002	58666.7	137895	87389.7
Argentina	ARG	2000	1262.61		9961.17	6770.09	28081.7	44343.4	105211	58666.7	135229	87847.7
Argentina	ARG	2001	1218.9		9330.78	7192.66	26711.6	39300.5	109224	79200	143996	82292.5
Argentina	ARG	2002	1078.11		9423.9	6761.33	25710.9	33221	109017	79200	148863	77533.9
Argentina	ARG	2003	1246.45		9588.88	7580.5	28079.4	33810.9	118382	79200	149045	84436.9
Argentina	ARG	2004	1190.49		9915.26	8059.5	30661.5	36389.8	116922	79200	158176	99247
Argentina	ARG	2005	1183.75		9415.17	8759.5	32138	39135.3	116690	79200	152085	98180
Argentina	ARG	2006	1218.15		9633.89	9430.85	32896.3	41342.5	119703	92400	146198	104760
Argentina	ARG	2007	1175.7		8686.47	10025.2	33265.9	41978.5	122226	92400	136986	110046
Argentina	ARG	2008	1233.63		8296.99	10195.5	33128.7	40961.1	119123	92400	146534	111506
Argentina	ARG	2009	1054.27		8438.41	9017.23	33339.1	36537.4	110653	92400	143199	108152
Argentina	ARG	2010	879.692		8645.77	9707.14	35635.5	38883.4	105119	92400	134635	105448
Argentina	ARG	2011							104682	88733.3
Argentina	ARG	2012							105825	88733.3
Argentina	ARG	2013							109558	88733.3
Argentina	ARG	2014							112377	88733.3
Argentina	ARG	2030							144171
Argentina	ARG	2050							150061
Armenia	ARM	1992	54.2405		383.818	432.253	2660.84	1861.77	1239.71	128.333	52.9188	7357.49
Armenia	ARM	1993	28.3995		377.885	338.171	928.556	1209.29	1097.8	128.333	52.8351	3902.09
Armenia	ARM	1994	10.1372		391.238	295.308	1083.32	162.399	1025.28	128.333	52.7514	2667.33
Armenia	ARM	1995	10.517		384.873	342.437	1364.11	115.999	1011.84	128.333	52.6675	3020.24
Armenia	ARM	1996	9.5134		389.396	367.113	363.949	60.8992	1023.22	128.333	52.4503	3310.73
Armenia	ARM	1997	10.1755		391.59	372.988	443.213	63.7993	1001.06	128.333	52.3758	3982.78
Armenia	ARM	1998	10.9218		398.92	381.099	458.111	69.5991	957.806	128.333	54.2818	4087.23
Armenia	ARM	1999	9.9628		399.948	381.076	380.819	72.4992	943.609	128.333	52.2058	3874.43
Armenia	ARM	2000	15.3465		401.694	362.013	529.62	580	955.471	128.333	51.8803	3630.72
Armenia	ARM	2001	14.6928		406.7	414.858	552.65	577	978.581	117.333	34.6719	3588.63
Armenia	ARM	2002	13.0072		410.458	471.778	656.316	551	1086.87	117.333	34.4808	2986.12
Armenia	ARM	2003	13.8231		416.253	537.734	834.593	595	1088.61	117.333	34.6247	3193.92
Armenia	ARM	2004	14.5101		419.796	663.363	995.118	580	1168.63	117.333	34.6368	3250.82
Armenia	ARM	2005	14.8047		424.002	820.926	1154.55	560	1147.02	117.333	34.7166	3812.72
Armenia	ARM	2006	14.9666		428.517	848.61	1144.51	525	1188.53	124.667	412.894	3935.3
Armenia	ARM	2007	15.0455		329.949	945.758	1285.82	516	1211.62	124.667	410.72	4494.67
Armenia	ARM	2008	29.4727		336.24	1019.38	1425.33	2750	1213.39	124.667	410.414	5090.69
Armenia	ARM	2009	25.3308		342.921	1064.53	1325.03	2500	1158.94	124.667	409.41	4122.31
Armenia	ARM	2010	25.4358		350.41	1143.68	1425.36	2760	1124.45	124.667	408.955	3562.07
Armenia	ARM	2011							1130.75	-146.667
Armenia	ARM	2012							1199.71	-146.667
Armenia	ARM	2013							1352.84	-146.667
Armenia	ARM	2014							1366.22	-146.667
Armenia	ARM	2030							1457.01
Armenia	ARM	2050							1642.33
Aruba	ABW	1990	7.866		13.5885	35.5013	88.3578	150.46	2.4141	-1.184	0	344.924
Aruba	ABW	1991	7.7553		13.9126	36.9991	91.0352	147.439	0	-1.184	0	352.658
Aruba	ABW	1992	7.9322		14.3096	38.9791	98.1256	149.651	0	-1.184	0	378.448
Aruba	ABW	1993	8.368		14.7139	41.1992	110.873	153.188	0	-1.184	0	382.427
Aruba	ABW	1994	8.6867		15.178	43.3108	126.038	167.094	0	-1.184	0	365.882
Aruba	ABW	1995	8.542		15.6515	45.0598	121.268	168.84	0	-1.184	0	370.058
Aruba	ABW	1996	4.8981		15.9835	46.3104	4.8984	133.615	0	-1.184	0	1.4928
Aruba	ABW	1997	27.1314		16.2573	47.2306	7.3582	858.414	0	-1.184	0	1.5245
Aruba	ABW	1998	3.3176		16.5351	47.8948	23.8573	94.515	0	-1.184	0	1.5848
Aruba	ABW	1999	2.7228		16.828	48.4961	25.2997	79.1711	0	-1.184	0	1.6143
Aruba	ABW	2000	2.2628		17.2068	49.1988	140.648	60.6017	0	-1.184	0	1.7115
Aruba	ABW	2001	1.8415		17.603	49.9141	144.809	50.7044	0	-0.7885	0	1.6447
Aruba	ABW	2002	1.9062		18.0558	50.8294	150.832	55.4024	0	-0.7885	0	1.7473
Aruba	ABW	2003	1.632		18.5082	51.6465	158.878	46.4029	0	-0.7885	0	1.5999
Aruba	ABW	2004	1.5979		18.9259	52.4604	156.872	48.3035	0	-0.7885	0	1.7175
Aruba	ABW	2005	1.6565		19.2978	53.0729	156.895	53.0054	0	-0.7885	0	1.8017
Aruba	ABW	2006	2.0085		19.7472	53.7901	161.011	67.805	0	4.0045	0	1.9725
Aruba	ABW	2007	1.7355		20.1745	54.5082	201.245	61.9115	0	4.0045	0	2.1146
Aruba	ABW	2008	1.7918		20.599	55.2262	221.364	62.9115	0	4.0045	0	2.1667
Aruba	ABW	2009	1.8369		21.0141	55.9423	242.521	66.3136	0	4.0045	0	2.2891
Aruba	ABW	2010	1.882		21.4213	56.6604	264.677	69.6156	0	4.0045	0	2.4115
Aruba	ABW	2011							0	0.2825
Aruba	ABW	2012							0	0.2825
Aruba	ABW	2013							0	0.2825
Aruba	ABW	2014							0	0.2825
Aruba	ABW	2030							0
Aruba	ABW	2050							0
Asia		1961							998285
Asia		1962							1.01031e+06
Asia		1963							1.02164e+06
Asia		1964							1.05805e+06
Asia		1965							1.07392e+06
Asia		1966							1.10809e+06
Asia		1967							1.12184e+06
Asia		1968							1.14634e+06
Asia		1969							1.15932e+06
Asia		1970							1.17341e+06
Asia		1971							1.19567e+06
Asia		1972							1.20421e+06
Asia		1973							1.22786e+06
Asia		1974							1.23224e+06
Asia		1975							1.26465e+06
Asia		1976							1.27081e+06
Asia		1977							1.30146e+06
Asia		1978							1.33727e+06
Asia		1979							1.35558e+06
Asia		1980							1.38087e+06
Asia		1981							1.39687e+06
Asia		1982							1.40991e+06
Asia		1983							1.45841e+06
Asia		1984							1.48684e+06
Asia		1985							1.49304e+06
Asia		1986							1.52763e+06
Asia		1987							1.55146e+06
Asia		1988							1.60177e+06
Asia		1989							1.63771e+06
Asia		1990	105124		424559	604487	1.21306e+06	780493	1.71557e+06	164937	1.9697e+06	4.28228e+06
Asia		1991	138923		435999	636831	1.22206e+06	824286	1.72685e+06	164937	1.97912e+06	4.49956e+06
Asia		1992	144287		460440	723372	1.35372e+06	904035	1.82266e+06	155569	1.99036e+06	5.10294e+06
Asia		1993	116364		472706	777096	1.35469e+06	963821	1.8176e+06	155573	2.00042e+06	5.3502e+06
Asia		1994	140532		487150	819986	1.34164e+06	1.00669e+06	1.84737e+06	155577	2.01083e+06	5.66181e+06
Asia		1995	113580		502200	927369	1.381e+06	1.06327e+06	1.90495e+06	155580	2.0216e+06	6.01482e+06
Asia		1996	112772		517339	869341	1.4094e+06	1.08969e+06	1.94146e+06	155584	1.88624e+06	6.3287e+06
Asia		1997	250463		532038	896249	1.36368e+06	1.12365e+06	1.93487e+06	155587	2.83524e+06	6.42759e+06
Asia		1998	129429		546988	880198	1.26776e+06	1.136e+06	1.93929e+06	155590	2.11825e+06	6.537e+06
Asia		1999	113636		562473	916781	1.31738e+06	1.17927e+06	1.97384e+06	155594	1.96662e+06	6.56962e+06
Asia		2000	105709		577593	935809	1.31149e+06	1.20779e+06	1.95514e+06	155597	1.90065e+06	6.76454e+06
Asia		2001	116038		594915	988748	1.31654e+06	1.23333e+06	1.96234e+06	316499	1.13569e+06	6.8602e+06
Asia		2002	142230		612433	1.04429e+06	1.35391e+06	1.29398e+06	1.95257e+06	316499	1.48652e+06	7.2398e+06
Asia		2003	117744		628403	1.14249e+06	1.39041e+06	1.33548e+06	1.97559e+06	316499	1.20871e+06	7.96443e+06
Asia		2004	131303		644189	1.23382e+06	1.44561e+06	1.41323e+06	2.03353e+06	316499	1.40204e+06	8.92656e+06
Asia		2005	138362		656709	1.32485e+06	1.48715e+06	1.45188e+06	2.08116e+06	316499	1.25576e+06	9.61235e+06
Asia		2006	177618		671678	1.4482e+06	1.51187e+06	1.50958e+06	2.13571e+06	305053	1.51073e+06	1.03895e+07
Asia		2007	127363		687004	1.55878e+06	1.54852e+06	1.58628e+06	2.17428e+06	305053	1.08015e+06	1.10472e+07
Asia		2008	126477		699669	1.60388e+06	1.61093e+06	1.45957e+06	2.20339e+06	305053	1.04465e+06	1.19307e+07
Asia		2009	146390		714396	1.75132e+06	1.61454e+06	1.51087e+06	2.23529e+06	305053	1.34152e+06	1.23534e+07
Asia		2010	141922		726914	1.9112e+06	1.66853e+06	1.59464e+06	2.25858e+06	305053	1.03931e+06	1.30571e+07
Asia		2011							2.26243e+06	644744
Asia		2012							2.28139e+06	644726
Asia		2013							2.29178e+06	644707
Asia		2014							2.31343e+06	644687
Asia		2030							2.60032e+06
Asia		2050							2.91047e+06
Australia	AUS	1961							89614.6
Australia	AUS	1962							92922.4
Australia	AUS	1963							94436.6
Australia	AUS	1964							97311.9
Australia	AUS	1965							98392.2
Australia	AUS	1966							93065.3
Australia	AUS	1967							95702
Australia	AUS	1968							99235.1
Australia	AUS	1969							103978
Australia	AUS	1970							108675
Australia	AUS	1971							112630
Australia	AUS	1972							114332
Australia	AUS	1973							111242
Australia	AUS	1974							115973
Australia	AUS	1975							121891
Australia	AUS	1976							122492
Australia	AUS	1977							114364
Australia	AUS	1978							109197
Australia	AUS	1979							105673
Australia	AUS	1980							103994
Australia	AUS	1981							101805
Australia	AUS	1982							101156
Australia	AUS	1983							96747.2
Australia	AUS	1984							98259.1
Australia	AUS	1985							102440
Australia	AUS	1986							102778
Australia	AUS	1987							100134
Australia	AUS	1988							101545
Australia	AUS	1989							105781
Australia	AUS	1990	4739.13		11730.9	16534.7	15186.2	62586.3	161540	-6839.52	8155.14	212014
Australia	AUS	1991	5456.97		12046	15857.5	15307.1	61131.6	159941	-6839.52	8155.14	217071
Australia	AUS	1992	4718.99		12172.5	15249	15773.9	62636.9	156815	-6839.52	8155.14	220726
Australia	AUS	1993	4181.84		12526.1	15298.7	16512.9	63762.7	154610	-6839.52	8155.14	223072
Australia	AUS	1994	6294.36		12416.9	15797.5	16248.2	65419.5	155816	-6839.52	8155.14	221519
Australia	AUS	1995	4225.72		12799.5	15500	17057	68142.7	153445	-6839.52	8155.14	228025
Australia	AUS	1996	4284.77		11842	15710.9	17445.2	70662.4	144887	-6839.52	9450.18	240982
Australia	AUS	1997	4793.95		11944.9	16066.3	17749.8	72058.6	143412	-6839.52	11988	257369
Australia	AUS	1998	4345.19		11537.1	17111.2	18110.7	72091.9	150129	-6839.52	10386.8	277204
Australia	AUS	1999	4955.11		11899.2	17628.5	18120.2	73532	180041	-6839.52	12238.5	282637
Australia	AUS	2000	5890.15		11960.6	18518	17827.7	75815.3	195885	-6839.52	7122.41	284014
Australia	AUS	2001	6613.45		12246	18868.3	18152	75191.7	195747	40333.3	83636.5	288854
Australia	AUS	2002	6284.46		12585.8	18934.8	19812.1	76858.3	186291	40333.3	83832.7	298261
Australia	AUS	2003	6163.81		12052	22266.1	20945.4	78935.8	124668	40333.3	91929	298926
Australia	AUS	2004	4958.08		11865	23013.6	21582.3	78767.1	157127	40333.3	79963.2	318063
Australia	AUS	2005	3969.64		11969.9	23519.3	22921.6	80302.8	125701	40333.3	79882.5	335692
Australia	AUS	2006	3297.02		12008.2	25149.2	22489.7	78047.9	153221	-3666.67	229266	340491
Australia	AUS	2007	6070.36		12487.4	25959.7	21843.4	79379.1	141492	-3666.67	224601	343325
Australia	AUS	2008	3083.37		12980.1	26517.8	22165.1	82115.6	117754	-3666.67	222245	356030
Australia	AUS	2009	3483.99		13056.1	25871.4	22266.9	80601.7	124565	-3666.67	226157	359499
Australia	AUS	2010	2542.18		13424	29026.1	22580.8	80607.1	103813	-3666.67	225308	357121
Australia	AUS	2011							189758	-72969.3
Australia	AUS	2012							190404	-72969.3
Australia	AUS	2013							124518	-72969.3
Australia	AUS	2014							141847	-72969.3
Australia	AUS	2030							164956
Australia	AUS	2050							168524
Australia & New Zealand		1961							120297
Australia & New Zealand		1962							124128
Australia & New Zealand		1963							126276
Australia & New Zealand		1964							129545
Australia & New Zealand		1965							131614
Australia & New Zealand		1966							128295
Australia & New Zealand		1967							132847
Australia & New Zealand		1968							137685
Australia & New Zealand		1969							143055
Australia & New Zealand		1970							148203
Australia & New Zealand		1971							150219
Australia & New Zealand		1972							153693
Australia & New Zealand		1973							149820
Australia & New Zealand		1974							154901
Australia & New Zealand		1975							160575
Australia & New Zealand		1976							161015
Australia & New Zealand		1977							153139
Australia & New Zealand		1978							148313
Australia & New Zealand		1979							144368
Australia & New Zealand		1980							144868
Australia & New Zealand		1981							142829
Australia & New Zealand		1982							142175
Australia & New Zealand		1983							137335
Australia & New Zealand		1984							139159
Australia & New Zealand		1985							143132
Australia & New Zealand		1986							144196
Australia & New Zealand		1987							140027
Australia & New Zealand		1988							141616
Australia & New Zealand		1989							144192
Australia & New Zealand		1990	4927.6		13945.8	19314.8	17680.7	71305	200136	-31406.2	12270	222580
Australia & New Zealand		1991	5648.4		14308.9	18781.4	18040.2	69850.4	197793	-31406.2	12270.5	227428
Australia & New Zealand		1992	4920.46		14432.6	18223.5	18502.8	71781.3	194143	-31406.2	12270.9	232700
Australia & New Zealand		1993	4383.19		14823.7	18499.4	19156.9	73231.9	191711	-31406.2	12271.4	234140
Australia & New Zealand		1994	6504.25		14723.2	18573	19118.1	75591.1	194165	-31406.2	12271.9	231979
Australia & New Zealand		1995	4435.78		14943.3	19196.3	19941.3	78997.7	192742	-31406.2	12272.3	237930
Australia & New Zealand		1996	4488.09		14019.9	19644.3	20104.2	81712.4	183204	-31406.2	13566.8	252201
Australia & New Zealand		1997	4990.49		14107.6	19586.5	20367.1	83425.1	181756	-31406.2	16104.3	271412
Australia & New Zealand		1998	4527.51		13634	20708.5	20730.3	83675.4	187580	-31406.2	14503.6	291327
Australia & New Zealand		1999	5133.2		13839	21260.8	20839.9	85449.8	217739	-31406.2	16355.8	297845
Australia & New Zealand		2000	6063.34		13911.1	23480.8	20750	88320.6	233301	-31406.2	11242.3	299896
Australia & New Zealand		2001	6789.3		14140	23456.8	21193.7	87733.8	233501	22733.2	87612.9	306786
Australia & New Zealand		2002	6470.4		14420.7	23065	22847.7	90584.8	225110	22733.2	87810.2	315464
Australia & New Zealand		2003	6347.95		13858.6	25890.2	23911.3	92952.9	164150	22733.2	95911.4	318754
Australia & New Zealand		2004	5141.49		13586.6	26770.8	24629.3	93085.4	196163	22733.2	83948.2	336970
Australia & New Zealand		2005	4151.61		13633.5	27391.4	25684	94691.5	164798	22733.2	83868.7	356488
Australia & New Zealand		2006	3483.54		13619.7	29017.7	25021.8	92685.6	192337	-22734.2	235285	362097
Australia & New Zealand		2007	6242.96		14081.9	30036.4	24197	94125	180298	-22734.2	230636	363295
Australia & New Zealand		2008	3256.38		14401.6	30662.7	24588.8	96465	155439	-22734.2	228287	375622
Australia & New Zealand		2009	3618.46		14437.4	30062.7	24625.6	94753.3	162421	-22734.2	232209	375985
Australia & New Zealand		2010	2670.49		14732.4	33642.6	24949.5	94926.2	141573	-22734.2	231376	372905
Australia & New Zealand		2011							227486	-91302.7
Australia & New Zealand		2012							228700	-91302.7
Australia & New Zealand		2013							162879	-91302.7
Australia & New Zealand		2014							180501	-91302.7
Australia & New Zealand		2030							205709
Australia & New Zealand		2050							209403
Austria	AUT	1961							8198.31
Austria	AUT	1962							8406.72
Austria	AUT	1963							8316.4
Austria	AUT	1964							8108.42
Austria	AUT	1965							8259.13
Austria	AUT	1966							8347.14
Austria	AUT	1967							8619.54
Austria	AUT	1968							8701.5
Austria	AUT	1969							8658.58
Austria	AUT	1970							8615.4
Austria	AUT	1971							8841.52
Austria	AUT	1972							8734.81
Austria	AUT	1973							8802.28
Austria	AUT	1974							8978.24
Austria	AUT	1975							8875.78
Austria	AUT	1976							8938.61
Austria	AUT	1977							8910.4
Austria	AUT	1978							9097.4
Austria	AUT	1979							9216.51
Austria	AUT	1980							9170.41
Austria	AUT	1981							9017.16
Austria	AUT	1982							9081.77
Austria	AUT	1983							9158.3
Austria	AUT	1984							9388.76
Austria	AUT	1985							9519.8
Austria	AUT	1986							9244.55
Austria	AUT	1987							9121.96
Austria	AUT	1988							9128.33
Austria	AUT	1989							8743.92
Austria	AUT	1990	294.856		3206.45	7848.22	14402	12930.8	8895.34	-12100	2112.98	32116.2
Austria	AUT	1991	308.262		3215.46	7445.91	15862.2	14223	8743.06	-12100	2128.49	33299.4
Austria	AUT	1992	291.839		3211.8	7825.81	14886.7	14189.7	8576.35	-12100	2143.95	29392
Austria	AUT	1993	292.706		3239.48	7785.61	14692.8	14236	8526.31	-12100	2159.37	29632.8
Austria	AUT	1994	289.187		3206.55	8013.04	13587.1	14253.3	8217.24	-12100	2174.73	31095.3
Austria	AUT	1995	283.511		3167.08	7842.72	14777.9	14401.5	8085.72	-12100	2190.04	32937
Austria	AUT	1996	293.183		3084.72	7513.96	16313.1	15685.8	8036.35	-12100	2205.28	34334.5
Austria	AUT	1997	282.903		3010.86	7546.21	14470.2	14819.4	7885.57	-12100	2220.46	36323.2
Austria	AUT	1998	289.631		2995.2	7232.35	14517.2	16681.7	7827.57	-12100	2235.63	36016.9
Austria	AUT	1999	270.699		2959.52	7470.64	15067.7	15992	7741.51	-12100	2251.45	34140.4
Austria	AUT	2000	261.624		2915.14	7760.87	13466.4	17021.4	7534.08	-12100	2265.88	33484.2
Austria	AUT	2001	270.059		2880.43	7936.46	15247.9	18052.4	7397.14	-7333.33	874.368	34400.2
Austria	AUT	2002	269.781		2840.01	8169.78	14303.4	19571.9	7601.22	-7333.33	877.354	35261.6
Austria	AUT	2003	288.104		2874.44	8413.98	15517.6	21298	8273.02	-7333.33	881.023	37576.1
Austria	AUT	2004	311.42		2898.99	8045.73	14912.7	24643.4	6902.16	-7333.33	884.584	38786.5
Austria	AUT	2005	321.184		2835.51	8123.73	14545.9	25065.8	6827.26	-7333.33	886.356	40051.4
Austria	AUT	2006	305.305		2802.46	8890.09	12962.4	23958.9	6733.51	-4400	529.442	40262.5
Austria	AUT	2007	299.289		2745.3	9257.93	11181.1	24137.6	6612.33	-4400	530.899	39124.6
Austria	AUT	2008	292.99		2676.17	9542.64	12111.3	23968.9	6723.79	-4400	531.04	39588.2
Austria	AUT	2009	271.146		2680.71	17564.4	11286.9	23106.5	6613.06	-4400	531.777	34752
Austria	AUT	2010	285.409		2627.07	23735.2	12602.6	23999.6	6748.47	-4400	532.57	38422.3
Austria	AUT	2011							6771.1	-5133.33
Austria	AUT	2012							6612	-5133.33
Austria	AUT	2013							6559.88	-5133.33
Austria	AUT	2014							6600.76	-5133.33
Austria	AUT	2030							6562.28
Austria	AUT	2050							6213.1
Azerbaijan	AZE	1992	167.462		1529.55	1177.48	11486.2	3504.22	4373.63	-1150.25	4.1399	32390.2
Azerbaijan	AZE	1993	180.032		1537.5	832.148	7170.93	3573	4025.46	-1150.25	4.1399	33821.6
Azerbaijan	AZE	1994	169.408		1539.08	672.288	8786.61	4113.44	3771.43	-1150.25	4.1399	28156.1
Azerbaijan	AZE	1995	146.639		1555.51	451.025	7101.9	3087.29	3782.67	-1150.25	4.1399	25218.4
Azerbaijan	AZE	1996	129.287		1577.59	454.043	6140.09	2419.27	3770.44	-1150.25	1.5032	23276.2
Azerbaijan	AZE	1997	116.216		1577.68	511.018	6556.63	1865.24	3997.09	-1150.25	1.7924	21769.6
Azerbaijan	AZE	1998	116.001		1595.96	474.769	6993.66	1660.93	4121.99	-1150.25	13.6337	23260.2
Azerbaijan	AZE	1999	111.983		1616.05	480.511	6171.61	1389.66	4284.02	-1150.25	1.8773	24649.9
Azerbaijan	AZE	2000	125.519		1641.92	523.46	6676.4	2090.57	4369.35	-1150.25	24.1413	25449.8
Azerbaijan	AZE	2001	108.114		1660.44	643.367	6488.54	2249.97	4700.42	-947.209	5.2575	23375.7
Azerbaijan	AZE	2002	103.56		1690.77	808.594	6202.42	2410	4886.46	-947.209	2.7351	22291.7
Azerbaijan	AZE	2003	115.364		1719.31	1032.28	6682.19	2660	5080.56	-947.209	0.4668	24751.5
Azerbaijan	AZE	2004	117.164		1742.34	1325.77	6741.35	3250	5286.71	-947.209	1.1932	24229.8
Azerbaijan	AZE	2005	135.403		1766.93	1449.01	7172.15	5021.81	5398.34	-947.209	1.0597	24661.1
Azerbaijan	AZE	2006	120.655		1795.12	1438.58	6096.19	4542.45	5669.83	-7464.93	2.2199	26412.8
Azerbaijan	AZE	2007	100.906		1827.91	1534.8	5840.34	3401.33	5752.85	-7464.93	0.3992	24832.9
Azerbaijan	AZE	2008	122.235		1864.41	1574.39	7186.4	4914	6014.57	-7464.93	4.4555	30456.9
Azerbaijan	AZE	2009	104.634		1902.82	1505.07	6469.64	4366.32	6125.16	-7464.93	0	27313.8
Azerbaijan	AZE	2010	104.096		1945.58	1607.56	6673.44	4922.77	6207.74	-7464.93	9.1837	26842.9
Azerbaijan	AZE	2011							6250.66	-8474.47
Azerbaijan	AZE	2012							6366.34	-8474.47
Azerbaijan	AZE	2013							6416.72	-8474.47
Azerbaijan	AZE	2014							6446.84	-8474.47
Azerbaijan	AZE	2030							6757.44
Azerbaijan	AZE	2050							7517.73
Bahamas	BHS	1961							19.7276
Bahamas	BHS	1962							19.9034
Bahamas	BHS	1963							20.0111
Bahamas	BHS	1964							21.1938
Bahamas	BHS	1965							21.7799
Bahamas	BHS	1966							23.9584
Bahamas	BHS	1967							24.7491
Bahamas	BHS	1968							23.781
Bahamas	BHS	1969							22.4416
Bahamas	BHS	1970							22.2054
Bahamas	BHS	1971							22.2785
Bahamas	BHS	1972							22.1112
Bahamas	BHS	1973							23.623
Bahamas	BHS	1974							18.5329
Bahamas	BHS	1975							17.3038
Bahamas	BHS	1976							20.298
Bahamas	BHS	1977							20.9711
Bahamas	BHS	1978							17.2594
Bahamas	BHS	1979							15.6126
Bahamas	BHS	1980							16.72
Bahamas	BHS	1981							18.3338
Bahamas	BHS	1982							16.9619
Bahamas	BHS	1983							16.0467
Bahamas	BHS	1984							16.3061
Bahamas	BHS	1985							15.7266
Bahamas	BHS	1986							15.6812
Bahamas	BHS	1987							15.8115
Bahamas	BHS	1988							15.8029
Bahamas	BHS	1989							16.6281
Bahamas	BHS	1990	33.5972		128.869	322.328	1338.35	430.57	24.3717	-1451.76	85.2682	1212.75
Bahamas	BHS	1991	33.8681		133.705	328.215	1204.58	412.281	23.7106	-1451.76	85.2682	1230.56
Bahamas	BHS	1992	33.456		137.679	334.342	973.731	368.586	24.4356	-1451.76	85.2682	1104.56
Bahamas	BHS	1993	30.1647		141.239	340.593	901.883	356.235	23.5103	-1451.76	85.2682	1063.65
Bahamas	BHS	1994	33.1196		145.233	346.802	991.514	396.735	22.1251	-1451.76	85.2682	1144.67
Bahamas	BHS	1995	40.9578		148.483	352.846	1103.56	457.698	27.8552	-1451.76	85.2682	1300.79
Bahamas	BHS	1996	44.7517		151.602	358.688	1238.96	510.108	32.7533	-1451.76	82.9646	1422.15
Bahamas	BHS	1997	44.1557		155.601	364.366	923.595	505.4	29.2302	-1451.76	81.954	1413.77
Bahamas	BHS	1998	56.1773		159.094	369.915	717.111	911.406	39.1938	-1451.76	92.1935	1429.83
Bahamas	BHS	1999	54.4496		162.984	375.405	714.395	912.064	33.2576	-1451.76	91.1923	1354.32
Bahamas	BHS	2000	51.1808		167.497	381.062	371.976	921.205	26.3898	-1451.76	116.095	1275.77
Bahamas	BHS	2001	48.9785		171.766	386.106	370.688	879.075	24.1646	-966.895	42.169	1264.42
Bahamas	BHS	2002	50.1751		175.392	392.149	372.389	896.132	21.3654	-966.895	38.7797	1350.16
Bahamas	BHS	2003	55.5656		178.501	397.202	392.33	984.707	20.4304	-966.895	3.0733	1527.17
Bahamas	BHS	2004	57.5165		183.323	402.244	428.749	1091.48	38.7727	-966.895	153.361	1557.69
Bahamas	BHS	2005	56.8717		188.331	408.276	397.777	1111.26	27.0378	-966.895	95.5049	1570.99
Bahamas	BHS	2006	59.8195		192.813	413.332	423.207	1180.69	25.8724	4910.27	55.9107	1675.29
Bahamas	BHS	2007	62.6374		197.93	418.618	409.462	1254.79	26.7876	4910.27	50.192	1760.83
Bahamas	BHS	2008	65.7158		203.235	424.674	420.586	1323.48	35.4353	4910.27	186.904	1827.96
Bahamas	BHS	2009	68.673		208.007	429.81	427.522	1400.54	26.352	4910.27	66.8955	1914.31
Bahamas	BHS	2010	71.63		213.018	434.935	435.459	1468.6	22.2936	4910.27	28.7047	1999.64
Bahamas	BHS	2011							37.0612	346.351
Bahamas	BHS	2012							23.5254	346.351
Bahamas	BHS	2013							33.9139	346.351
Bahamas	BHS	2014							25.812	346.351
Bahamas	BHS	2030							43.6543
Bahamas	BHS	2050							68.4263
Bahrain	BHR	1961							8.2904
Bahrain	BHR	1962							8.4146
Bahrain	BHR	1963							8.5714
Bahrain	BHR	1964							8.726
Bahrain	BHR	1965							8.8745
Bahrain	BHR	1966							10.0077
Bahrain	BHR	1967							10.0457
Bahrain	BHR	1968							10.0461
Bahrain	BHR	1969							10.2818
Bahrain	BHR	1970							10.4095
Bahrain	BHR	1971							10.7806
Bahrain	BHR	1972							11.9308
Bahrain	BHR	1973							12.8702
Bahrain	BHR	1974							11.4529
Bahrain	BHR	1975							12.5037
Bahrain	BHR	1976							12.7632
Bahrain	BHR	1977							13.6214
Bahrain	BHR	1978							13.8587
Bahrain	BHR	1979							15.63
Bahrain	BHR	1980							15.4077
Bahrain	BHR	1981							17.1824
Bahrain	BHR	1982							16.5451
Bahrain	BHR	1983							17.7274
Bahrain	BHR	1984							19.0499
Bahrain	BHR	1985							20.8715
Bahrain	BHR	1986							27.7158
Bahrain	BHR	1987							24.5
Bahrain	BHR	1988							29.3053
Bahrain	BHR	1989							32.7978
Bahrain	BHR	1990	42.5934		144.121	3530.02	127.431	1000.27	33.7983	-3.3092	0	12173.2
Bahrain	BHR	1991	42.0299		148.465	1339.96	138.775	1011.47	32.8908	-3.3092	0	11726.4
Bahrain	BHR	1992	45.8401		154.039	1527.44	147.473	1128.02	33.4677	-3.3092	0	12148.8
Bahrain	BHR	1993	45.4611		162.385	1897.62	147.473	1168.24	32.2398	-3.3092	0	11877.8
Bahrain	BHR	1994	46.4398		166.941	1689.62	156.17	1188.14	31.3903	-3.3092	0	11938.9
Bahrain	BHR	1995	46.2558		174.999	1732.44	155.791	1239.47	29.4369	-3.3092	0	11952.8
Bahrain	BHR	1996	47.3454		222.13	1660.36	173.944	1262.48	31.5413	-3.3092	0	12590.4
Bahrain	BHR	1997	46.3444		263.068	1874.5	246.179	1324.41	31.8299	-3.3092	0	13130.5
Bahrain	BHR	1998	49.691		269.496	1763.66	315.767	1395.24	34.4542	-3.3092	0	14058.7
Bahrain	BHR	1999	49.9392		282.347	1850.91	169.402	1450.76	32.0606	-3.3092	0	14213
Bahrain	BHR	2000	50.5324		283.593	1681.47	177.684	1540	30.922	-3.3092	0	14484.4
Bahrain	BHR	2001	52.0092		295.987	1799.57	186.723	1600	29.514	-3.4722	0	15087.2
Bahrain	BHR	2002	55.5869		306.961	1725.64	191.734	1790	152.328	-3.4722	0	15863.5
Bahrain	BHR	2003	59.0082		305.078	1635.7	208.812	1950	33.2817	-3.4722	0	16340.1
Bahrain	BHR	2004	61.9553		311.959	1852.2	222.862	2130	31.2613	-3.4722	0	16839.7
Bahrain	BHR	2005	66.7972		279.328	2399.57	234.907	2500	58.5725	-3.4722	0	17912.7
Bahrain	BHR	2006	67.3145		265.734	2651.72	188.637	2580	120	-4.289	0	19344.7
Bahrain	BHR	2007	71.1737		242.552	2603.26	193.648	2810	37.7158	-4.289	0	20662.1
Bahrain	BHR	2008	72.0663		224.681	2597.4	212.709	2430	41.6513	-4.289	0	23654.6
Bahrain	BHR	2009	74.5967		231.606	2656.12	230.77	2640	35.5116	-4.289	0	23943.2
Bahrain	BHR	2010	78.1911		238.895	2753.82	252.841	2870	47.1475	-4.289	0	24550.3
Bahrain	BHR	2011							34.238	-4.8592
Bahrain	BHR	2012							34.4565	-4.8592
Bahrain	BHR	2013							38.4125	-4.8592
Bahrain	BHR	2014							35.4432	-4.8592
Bahrain	BHR	2030							55.0144
Bahrain	BHR	2050							64.3032
Bangladesh	BGD	1961							39018.7
Bangladesh	BGD	1962							40140.4
Bangladesh	BGD	1963							41721.6
Bangladesh	BGD	1964							43782
Bangladesh	BGD	1965							43771.3
Bangladesh	BGD	1966							43828.8
Bangladesh	BGD	1967							46419
Bangladesh	BGD	1968							46747.3
Bangladesh	BGD	1969							48692.9
Bangladesh	BGD	1970							48489.2
Bangladesh	BGD	1971							46626.3
Bangladesh	BGD	1972							47618.3
Bangladesh	BGD	1973							47417.8
Bangladesh	BGD	1974							47420.7
Bangladesh	BGD	1975							49667.7
Bangladesh	BGD	1976							49563.3
Bangladesh	BGD	1977							50898
Bangladesh	BGD	1978							54496.4
Bangladesh	BGD	1979							56168.6
Bangladesh	BGD	1980							48193.2
Bangladesh	BGD	1981							48815.9
Bangladesh	BGD	1982							49780.4
Bangladesh	BGD	1983							48524.9
Bangladesh	BGD	1984							49953.2
Bangladesh	BGD	1985							50827.7
Bangladesh	BGD	1986							52144.5
Bangladesh	BGD	1987							52360.4
Bangladesh	BGD	1988							53049.5
Bangladesh	BGD	1989							54983.8
Bangladesh	BGD	1990	227.353		12475.5	897.445	7626.26	1689.39	58706.9	869	32695.7	9137.03
Bangladesh	BGD	1991	247.282		12851.5	678.1	7456.14	1857.44	59316	869	32694.4	8573.27
Bangladesh	BGD	1992	261.302		13249.8	1012.55	7579.16	2141.24	59854.3	869	32693.1	9255.71
Bangladesh	BGD	1993	272.956		13617.2	1027.71	7689.78	2199.67	60036.1	869	32691.8	9962.15
Bangladesh	BGD	1994	279.947		14054.9	1318.31	7847.57	2243.32	61115.6	869	32690.5	10797.2
Bangladesh	BGD	1995	295.1		14501.3	1696.1	8407.4	2707.58	62892.8	869	32689.2	13320.1
Bangladesh	BGD	1996	306.544		14893.3	1815.75	8737.3	2982.79	63003.6	869	32670.3	13139.1
Bangladesh	BGD	1997	309.916		15303.4	1701.89	9331.08	3372.05	62792.4	869	32625.8	14310.5
Bangladesh	BGD	1998	325.859		15729.8	1776.44	9625.83	3446.46	62286.9	869	32718	14391.8
Bangladesh	BGD	1999	423.515		16268.5	2313.55	9803.55	3145.24	64995.4	869	32778.7	15647.4
Bangladesh	BGD	2000	293.935		16673.8	2976.22	9922.12	3085.64	65486.2	869	32586.9	17331
Bangladesh	BGD	2001	404.365		17171.6	3617.46	10788.5	3858.18	65725	0	32184.4	19992.1
Bangladesh	BGD	2002	326.727		17703.4	3707.41	11315.3	3298.72	66956.3	0	32067.5	21349.9
Bangladesh	BGD	2003	337.048		18256.9	3732.3	11905.3	3317.64	66653.6	0	32099.7	22390.8
Bangladesh	BGD	2004	336.421		18768.5	3645.72	12151.3	3326.23	66021.6	0	32282.3	23901.2
Bangladesh	BGD	2005	355.091		19175	4210.75	12893.9	3852.62	67675.3	0	32110.9	23641.8
Bangladesh	BGD	2006	352.654		19633.9	4035.46	12008.7	4159.11	69176.7	-10538	33359.4	26759.1
Bangladesh	BGD	2007	376.654		20011.4	4050.1	12786.4	4471.05	69583	-10538	33486.6	30035.6
Bangladesh	BGD	2008	394.173		20558.8	3970.94	13698	4760.26	73517.6	-10538	33482.5	33077.9
Bangladesh	BGD	2009	743.149		21148.7	3927.68	14192.7	5389.42	73453.1	-10538	33331	35533.8
Bangladesh	BGD	2010	605.505		21766.8	4094.24	15086.1	6050.95	74722.5	-10538	33446.2	36287.8
Bangladesh	BGD	2011							76153.8	-2530
Bangladesh	BGD	2012							75511.8	-2530
Bangladesh	BGD	2013							74511	-2530
Bangladesh	BGD	2014							74593.9	-2530
Bangladesh	BGD	2030							82174
Bangladesh	BGD	2050							89357.3
Barbados	BRB	1961							73.192
Barbados	BRB	1962							79.4142
Barbados	BRB	1963							73.9932
Barbados	BRB	1964							77.245
Barbados	BRB	1965							73.4981
Barbados	BRB	1966							73.3577
Barbados	BRB	1967							75.6769
Barbados	BRB	1968							69.9391
Barbados	BRB	1969							72.0894
Barbados	BRB	1970							76.2858
Barbados	BRB	1971							72.8612
Barbados	BRB	1972							75.6976
Barbados	BRB	1973							79.2836
Barbados	BRB	1974							72.5497
Barbados	BRB	1975							62.7392
Barbados	BRB	1976							68.3865
Barbados	BRB	1977							66.285
Barbados	BRB	1978							75.4355
Barbados	BRB	1979							75.2344
Barbados	BRB	1980							79.1468
Barbados	BRB	1981							82.1313
Barbados	BRB	1982							80.0024
Barbados	BRB	1983							76.6454
Barbados	BRB	1984							75.5538
Barbados	BRB	1985							71.3658
Barbados	BRB	1986							77.3292
Barbados	BRB	1987							82.1906
Barbados	BRB	1988							86.9168
Barbados	BRB	1989							100.839
Barbados	BRB	1990	16.6868		65.0114	120.137	288.343	124.415	93.1081	-17.7594	0	488.728
Barbados	BRB	1991	18.816		65.7521	89.2964	277.759	132.217	92.9468	-17.7594	0	566.011
Barbados	BRB	1992	19.8669		65.6896	57.0567	261.157	140.443	92.1253	-17.7594	0	599.54
Barbados	BRB	1993	16.2906		66.0862	53.9165	235.653	128.192	87.1176	-17.7594	0	540.764
Barbados	BRB	1994	15.4316		66.8532	58.8931	229.293	126.772	88.2198	-17.7594	0	506.889
Barbados	BRB	1995	16.3215		67.3032	58.7559	227.403	130.072	92.7551	-17.7594	0	511.907
Barbados	BRB	1996	15.5465		68.6746	71.5915	238.875	126.37	94.3528	-17.7594	0	471.988
Barbados	BRB	1997	17.65		69.7599	98.9452	193.004	145.342	89.1002	-17.7594	0	523.676
Barbados	BRB	1998	19.0481		70.0301	133.941	148.097	245.189	86.1661	-17.7594	0	518.769
Barbados	BRB	1999	20.0851		71.3585	130.772	174.137	283.037	82.1555	-17.7594	0	558.103
Barbados	BRB	2000	20.3412		72.508	135.829	125.82	310.207	77.8408	-17.7594	0	569.531
Barbados	BRB	2001	18.4175		73.5396	127.939	94.9569	289.121	71.7208	-11.828	0	561.1
Barbados	BRB	2002	18.0603		74.3195	145.928	94.1871	294.429	59.9239	-11.828	0	584.64
Barbados	BRB	2003	17.2869		75.0492	156.028	95.0657	285.293	58.2139	-11.828	0	564.881
Barbados	BRB	2004	17.9396		75.8545	154.027	99.6119	321.212	71.6261	-11.828	0	564.87
Barbados	BRB	2005	19.5042		76.8411	160.126	111.866	323.384	58.9783	-11.828	0	572.425
Barbados	BRB	2006	19.186		77.9411	159.227	114.191	325.867	55.1339	60.0673	1.4706	569.666
Barbados	BRB	2007	19.3964		79.1991	142.248	162.142	334.46	52.8045	60.0673	1.4333	575.107
Barbados	BRB	2008	19.6886		80.58	141.349	166.185	344.144	56.6536	60.0673	1.3959	573.42
Barbados	BRB	2009	19.7501		81.9203	139.36	185.291	350.721	51.5551	60.0673	1.3585	574.135
Barbados	BRB	2010	19.8116		83.3528	147.461	203.397	357.309	52.4558	60.0673	1.3211	573.775
Barbados	BRB	2011							54.5251	4.2369
Barbados	BRB	2012							57.2885	4.2369
Barbados	BRB	2013							58.151	4.2369
Barbados	BRB	2014							53.3611	4.2369
Barbados	BRB	2030							82.2765
Barbados	BRB	2050							118.549
Belarus	BLR	1992	460.795		3624.7	6245.68	17732.8	13790.6	24015.5	-35200	25259.8	59334.4
Belarus	BLR	1993	409.173		3662.87	4885.38	14934.3	11011.7	23114.6	-35200	25259.8	51384.4
Belarus	BLR	1994	326.361		3740.22	4287.14	11648.7	8076.01	22031.7	-35200	25259.8	46549.4
Belarus	BLR	1995	285.708		3793.1	4311.16	11530.1	5964.95	21317.8	-35200	25259.8	40257.6
Belarus	BLR	1996	283.887		3837.09	4406.97	12140.2	5843.24	20708	-35200	25222.7	40373.3
Belarus	BLR	1997	283.076		3928.01	5025.69	10382.1	6149.13	20414.7	-35200	25164	42244.2
Belarus	BLR	1998	275.413		4024.13	5128.19	10265.8	6194.97	20169.8	-35200	25191	40472.6
Belarus	BLR	1999	283.862		4130.78	5334.17	9387.34	5796.03	19851.5	-35200	25353.9	39461.2
Belarus	BLR	2000	248.279		4235.97	4924.95	10268.7	5470.4	19121.8	-35200	25249	38702.5
Belarus	BLR	2001	240.673		4349.63	5152.08	9852.41	5062.6	18917.3	-43120	24823	38271.5
Belarus	BLR	2002	341.951		4460.93	5672.48	9703.88	6716.8	18308.4	-43120	29517.9	38296
Belarus	BLR	2003	257.781		4575.6	5706.26	9749.81	5647.98	18434	-43120	24962.5	38961.8
Belarus	BLR	2004	262.54		4832.77	6092.53	9972.42	5741.82	18509.5	-43120	24824.6	41326.7
Belarus	BLR	2005	272.074		5141.22	6354.97	10757.9	8728.31	18891.2	-43120	24879.9	40904.9
Belarus	BLR	2006	283.053		5460.28	6915.86	11704.7	10293.7	19371.5	-51553.3	25250.2	41791
Belarus	BLR	2007	282.982		5824.43	7402.69	11548.8	12424.7	19197.5	-51553.3	24956.2	40228.2
Belarus	BLR	2008	302.012		6222.9	7563.42	12400.1	14892.9	19733.3	-51553.3	24987.3	41408.2
Belarus	BLR	2009	299.004		6632.58	7544.83	11611	17744.8	20126.7	-51553.3	25058.4	39456.4
Belarus	BLR	2010	308.192		7099.88	8082.05	12631.6	20147	19984.3	-51553.3	25167.4	41284.5
Belarus	BLR	2011							20582.6	-25520
Belarus	BLR	2012							20799	-25520
Belarus	BLR	2013							20362.1	-25520
Belarus	BLR	2014							19989.3	-25520
Belarus	BLR	2030							20619.3
Belarus	BLR	2050							20546.6
Belgium	BEL	2000	452.503		3449.2	14927.6	28834.1	24939.6	9126.1	-3439.33	1493.02	62763.7
Belgium	BEL	2001	449.558		3281.4	14575.5	30058.4	25712	9000.95	-3483.33	1001.61	60846.9
Belgium	BEL	2002	425.937		3273.94	15446.6	28550.1	25602.8	9829.16	-3483.33	1011.94	55410.5
Belgium	BEL	2003	452.74		3297.03	14740.3	32696.3	26390.3	9442.01	-3483.33	1022.23	57513.1
Belgium	BEL	2004	436.472		3368.84	15309.7	30997.5	26524	9389.71	-3483.33	1032.51	55679.8
Belgium	BEL	2005	434.165		3279.92	15804.3	31393.5	25955.7	9246.35	-3483.33	1042.68	51045.7
Belgium	BEL	2006	425.11		3267.25	16469.1	28361.5	25425.1	9103.56	-2867.33	253.304	52252
Belgium	BEL	2007	409.479		3262.28	16738.5	25017.4	25252.7	9018.63	-2867.33	253.304	52719.4
Belgium	BEL	2008	404.392		3247.82	16903.4	28675.9	25435.2	9227.89	-2867.33	253.304	54225.6
Belgium	BEL	2009	387.853		3267.28	16797.3	26453.9	24791.8	9063.12	-2867.33	253.304	51168.5
Belgium	BEL	2010	393.239		3243.53	18462.8	28891	23339.1	9080.59	-2867.33	253.304	55499
Belgium	BEL	2011							9028.95	-2882
Belgium	BEL	2012							8910.83	-2882
Belgium	BEL	2013							8796.3	-2882
Belgium	BEL	2014							8787.3	-2882
Belgium	BEL	2030							8849
Belgium	BEL	2050							8415.47
Belgium-Luxembourg		1961							8775.44
Belgium-Luxembourg		1962							9385.59
Belgium-Luxembourg		1963							9457.52
Belgium-Luxembourg		1964							8738.9
Belgium-Luxembourg		1965							9048
Belgium-Luxembourg		1966							9272.99
Belgium-Luxembourg		1967							9483.98
Belgium-Luxembourg		1968							9614.01
Belgium-Luxembourg		1969							9873.44
Belgium-Luxembourg		1970							9981.3
Belgium-Luxembourg		1971							10131.9
Belgium-Luxembourg		1972							9953.99
Belgium-Luxembourg		1973							10309.7
Belgium-Luxembourg		1974							10730.8
Belgium-Luxembourg		1975							10626.8
Belgium-Luxembourg		1976							10514.1
Belgium-Luxembourg		1977							10562.5
Belgium-Luxembourg		1978							10622.5
Belgium-Luxembourg		1979							10753.9
Belgium-Luxembourg		1980							10735
Belgium-Luxembourg		1981							10721.4
Belgium-Luxembourg		1982							10697.1
Belgium-Luxembourg		1983							10840.6
Belgium-Luxembourg		1984							10993.6
Belgium-Luxembourg		1985							10987
Belgium-Luxembourg		1986							10910
Belgium-Luxembourg		1987							10971.1
Belgium-Luxembourg		1988							10874.2
Belgium-Luxembourg		1989							10907.3
Belgium-Luxembourg		1990	591.321		3647.27	10489.9	28325.8	23132.2	11078.8	-4176.33	1300.28	71398.3
Belgium-Luxembourg		1991	609		3694.97	10632.9	31720.1	24189.7	11145.4	-4176.33	1322.55	71735.6
Belgium-Luxembourg		1992	635.457		3782.8	11067.4	32042.7	25900.5	10947.6	-4176.33	1344.87	67255.8
Belgium-Luxembourg		1993	612.377		3588.09	10955.1	31409.2	26425.3	10893.4	-4176.33	1367.25	65549.6
Belgium-Luxembourg		1994	610.238		3785.06	11800.2	31257.9	26861.6	10862.5	-4176.33	1389.68	68739
Belgium-Luxembourg		1995	559.777		3899.67	13590.6	32875.2	26508.9	11013.9	-4176.33	1412.16	65310.5
Belgium-Luxembourg		1996	577.023		3572.09	14288.3	37985.4	27613.8	11044	-4176.33	1434.99	64695.5
Belgium-Luxembourg		1997	552.786		3672.04	14525	34980.3	27918.5	10826.8	-4176.33	1457.27	63245.1
Belgium-Luxembourg		1998	541.848		3627.97	14820.1	34414.2	28529.8	10739.7	-4176.33	1479.92	65283.2
Belgium-Luxembourg		1999	515.878		3566.67	15073.9	32490.3	29075.3	11136.3	-4176.33	1502.62	62621.5
Belize	BLZ	1961							48.4976
Belize	BLZ	1962							51.1048
Belize	BLZ	1963							55.7278
Belize	BLZ	1964							61.7183
Belize	BLZ	1965							68.6315
Belize	BLZ	1966							71.5595
Belize	BLZ	1967							71.3972
Belize	BLZ	1968							73.5001
Belize	BLZ	1969							78.0288
Belize	BLZ	1970							84.8177
Belize	BLZ	1971							83.471
Belize	BLZ	1972							89.2004
Belize	BLZ	1973							92.186
Belize	BLZ	1974							98.2086
Belize	BLZ	1975							104.251
Belize	BLZ	1976							104.421
Belize	BLZ	1977							103.67
Belize	BLZ	1978							105.445
Belize	BLZ	1979							107.007
Belize	BLZ	1980							108.303
Belize	BLZ	1981							107.355
Belize	BLZ	1982							107.156
Belize	BLZ	1983							109.122
Belize	BLZ	1984							110.852
Belize	BLZ	1985							110.931
Belize	BLZ	1986							112.826
Belize	BLZ	1987							115.68
Belize	BLZ	1988							119.53
Belize	BLZ	1989							124.532
Belize	BLZ	1990	10.1201		35.5978	2.4674	173.598	87.3408	216.968	4033.33	8130.47	60.0352
Belize	BLZ	1991	12.5796		36.7325	2.514	185.129	100.543	210.915	4033.33	8158.35	67.6596
Belize	BLZ	1992	10.3502		38.2472	2.563	152.185	90.4553	233.694	4033.33	8186.78	61.291
Belize	BLZ	1993	10.9093		39.6028	2.6136	135.564	82.6994	215.501	4033.33	8215.77	59.5005
Belize	BLZ	1994	10.3898		41.0997	2.6647	131.481	79.9703	214.956	4033.33	8245.34	62.3458
Belize	BLZ	1995	10.9728		42.4446	2.7154	145.251	93.6857	185.691	4033.33	8275.5	71.6614
Belize	BLZ	1996	10.7972		43.7816	2.7653	128.137	80.0211	188.105	4033.33	8314.61	61.8966
Belize	BLZ	1997	12.3814		45.4917	2.8898	136.713	130.55	193.601	4033.33	8109.68	105.15
Belize	BLZ	1998	13.7756		46.5371	2.9386	81.7269	210.758	206.093	4033.33	8448.55	101.993
Belize	BLZ	1999	15.2321		47.7136	2.987	89.0329	242.287	218.401	4033.33	8373.58	108.45
Belize	BLZ	2000	20.1652		49.4914	3.1133	60.616	340.663	211.708	4033.33	8391.7	147.648
Belize	BLZ	2001	22.3067		50.5872	3.1503	108.82	442.952	215.904	5133.33	4755.49	190.107
Belize	BLZ	2002	19.745		52.4464	3.1857	112.2	429.703	280.807	5133.33	4573.11	184.399
Belize	BLZ	2003	19.9677		54.1209	3.2317	114.806	429.219	349.782	5133.33	5962.07	182.136
Belize	BLZ	2004	20.0168		55.8126	3.2661	120.602	475.43	220.3	5133.33	4665.82	205.267
Belize	BLZ	2005	20.2166		57.4933	3.2999	127.052	481.409	237.152	5133.33	5845.38	207.671
Belize	BLZ	2006	21.1665		59.1037	3.3465	126.555	517.405	236.866	4400	3326.97	220.509
Belize	BLZ	2007	20.7831		60.8199	3.2519	115.234	518.04	257.329	4400	4291.48	221.978
Belize	BLZ	2008	21.6556		62.5182	3.2974	117.035	545.291	258.631	4400	3996.62	234.595
Belize	BLZ	2009	22.1352		64.2484	3.2929	113.896	566.252	301.8	4400	3251.05	243.31
Belize	BLZ	2010	22.6149		66.0383	3.2884	110.657	587.213	279.536	4400	3002.55	251.921
Belize	BLZ	2011							312.794	1466.67
Belize	BLZ	2012							319.426	1466.67
Belize	BLZ	2013							352.761	1466.67
Belize	BLZ	2014							318.464	1466.67
Belize	BLZ	2030							286.974
Belize	BLZ	2050							328.515
Benin	BEN	1961							697.652
Benin	BEN	1962							754.032
Benin	BEN	1963							815.082
Benin	BEN	1964							865.25
Benin	BEN	1965							947.141
Benin	BEN	1966							999.716
Benin	BEN	1967							1065.79
Benin	BEN	1968							1039.41
Benin	BEN	1969							1112.07
Benin	BEN	1970							1134.9
Benin	BEN	1971							1161.44
Benin	BEN	1972							1248.08
Benin	BEN	1973							1355.7
Benin	BEN	1974							1298.91
Benin	BEN	1975							1396.41
Benin	BEN	1976							1414.02
Benin	BEN	1977							1452.57
Benin	BEN	1978							1513.71
Benin	BEN	1979							1543.05
Benin	BEN	1980							1641.94
Benin	BEN	1981							1703.25
Benin	BEN	1982							1766.04
Benin	BEN	1983							1896.78
Benin	BEN	1984							1969.63
Benin	BEN	1985							2059.07
Benin	BEN	1986							1795.12
Benin	BEN	1987							1785.46
Benin	BEN	1988							1774.29
Benin	BEN	1989							1750.57
Benin	BEN	1990	285.901		573.897	168.254	539.003	164.165	3426.2	14776.7	15278.5	369.447
Benin	BEN	1991	189.149		598.668	177.616	534.916	131.233	3457.72	14776.7	15278.5	364.146
Benin	BEN	1992	245.134		625.673	200.426	555.189	118.821	3501.37	14776.7	15278.4	377.034
Benin	BEN	1993	214.982		652.077	204.953	551.916	118.821	3521.13	14776.7	15278.4	392.617
Benin	BEN	1994	210.601		680.382	204.479	576.18	121.924	3744.33	14776.7	15278.3	396.578
Benin	BEN	1995	251.395		710.104	204.352	584.078	121.924	3551	14776.7	15278.3	408.33
Benin	BEN	1996	246.844		738.673	194.849	775.744	497.769	3731.88	14776.7	15402.1	425.902
Benin	BEN	1997	254.913		770.003	234.7	812.942	680.02	3916.81	14776.7	15308.1	449.362
Benin	BEN	1998	208.927		800.877	123.722	829.465	752.489	4147.73	14776.7	16021.8	428.064
Benin	BEN	1999	210.245		831.849	124.087	854.47	846.777	4013.97	14776.7	15836.8	538.547
Benin	BEN	2000	201.577		867.664	145.647	869.886	920	4435.39	14776.7	15524.6	562.481
Benin	BEN	2001	169.225		899.885	146.442	1119.21	988.475	4192.83	10530.7	10871.3	587.54
Benin	BEN	2002	215.394		942.81	146.357	1169.92	1160	4931.8	10530.7	11109.3	607.261
Benin	BEN	2003	132.943		979.938	146.397	1298.62	1370	4439.14	10530.7	11002.6	596.082
Benin	BEN	2004	161.969		1019.35	146.315	1421.55	1400	4246.69	10530.7	11018.7	615.504
Benin	BEN	2005	140.402		1059.01	146.225	1520.38	1410	5241.07	10530.7	11090.8	627.291
Benin	BEN	2006	151.639		1099.19	655.557	1557.12	1840	4551.54	10538	11118.6	687.967
Benin	BEN	2007	256.333		1128.28	673.805	1591.12	1930	4725.93	10538	11043.2	712.096
Benin	BEN	2008	399.916		1158.35	687.153	1619.89	1760	4524.22	10538	11092	722.225
Benin	BEN	2009	393.551		1189.36	687.396	1667.06	2020	4625.82	10538	10898.6	743.551
Benin	BEN	2010	377.269		1218.43	754.639	1674.38	2270	4515.31	10538	11011.2	765.466
Benin	BEN	2011							4559.83	10538
Benin	BEN	2012							4503.75	10538
Benin	BEN	2013							4754.87	10538
Benin	BEN	2014							4775.89	10538
Benin	BEN	2030							6017.26
Benin	BEN	2050							7641.52
Bermuda	BMU	1961							7.6524
Bermuda	BMU	1962							7.4144
Bermuda	BMU	1963							7.7434
Bermuda	BMU	1964							8.8199
Bermuda	BMU	1965							9.3118
Bermuda	BMU	1966							10.1567
Bermuda	BMU	1967							9.7115
Bermuda	BMU	1968							7.9306
Bermuda	BMU	1969							5.8546
Bermuda	BMU	1970							5.0197
Bermuda	BMU	1971							5.0582
Bermuda	BMU	1972							4.6739
Bermuda	BMU	1973							4.4861
Bermuda	BMU	1974							3.1916
Bermuda	BMU	1975							3.4319
Bermuda	BMU	1976							4.2471
Bermuda	BMU	1977							4.6722
Bermuda	BMU	1978							4.9415
Bermuda	BMU	1979							5.2831
Bermuda	BMU	1980							5.6904
Bermuda	BMU	1981							5.7401
Bermuda	BMU	1982							5.5039
Bermuda	BMU	1983							5.561
Bermuda	BMU	1984							5.3949
Bermuda	BMU	1985							4.4906
Bermuda	BMU	1986							4.5228
Bermuda	BMU	1987							4.8642
Bermuda	BMU	1988							4.8439
Bermuda	BMU	1989							5.3126
Bermuda	BMU	1990	8.4903		21.5395	4.2157	323.715	84.5648	4.7925	-0.6849	0	204.197
Bermuda	BMU	1991	8.2251		21.894	4.2401	268.957	81.5823	4.7801	-0.6849	0	190.442
Bermuda	BMU	1992	6.9037		22.2791	4.2631	194.407	68.8829	5.235	-0.6849	0	162.819
Bermuda	BMU	1993	6.9385		22.6003	4.2848	183.903	71.8589	5.1225	-0.6849	0	175.534
Bermuda	BMU	1994	7.2932		22.9065	4.3058	190.35	72.8314	5.2038	-0.6849	0	187.718
Bermuda	BMU	1995	7.3679		23.1977	4.3264	195.276	72.9489	4.5159	-0.6849	0	187.901
Bermuda	BMU	1996	7.3649		23.4824	4.3467	199.734	73.9391	4.1634	-0.6849	0	189.653
Bermuda	BMU	1997	7.0777		23.8236	4.3665	103.958	74.9901	4.1569	-0.6849	0	201.397
Bermuda	BMU	1998	10.1059		24.0912	4.3859	74.5461	155.423	4.2468	-0.6849	0	190.804
Bermuda	BMU	1999	10.448		24.3685	4.4052	84.1339	166.006	4.287	-0.6849	0	200.197
Bermuda	BMU	2000	10.0825		24.6939	4.4271	111.887	173.844	4.327	-0.6849	0	192.352
Bermuda	BMU	2001	9.4919		25.0724	4.4398	116.075	165.366	4.3427	-0.4092	0	187.079
Bermuda	BMU	2002	9.5355		25.4159	4.4545	120.008	173.074	3.7645	-0.4092	0	192.317
Bermuda	BMU	2003	9.6818		25.7228	4.4781	126.012	176.926	3.6966	-0.4092	0	197.583
Bermuda	BMU	2004	10.835		26.0859	4.4907	132.104	196.275	3.5221	-0.4092	0	219.256
Bermuda	BMU	2005	10.753		26.4609	4.5033	119.194	199.382	3.572	-0.4092	0	221.586
Bermuda	BMU	2006	10.99		26.8698	4.5187	123.261	204.538	3.58	-0.3995	0	227.177
Bermuda	BMU	2007	11.3083		27.3062	4.535	46.8084	207.134	3.6518	-0.3995	0	238.248
Bermuda	BMU	2008	11.8653		27.7438	4.5504	47.7314	215.78	3.985	-0.3995	0	248.28
Bermuda	BMU	2009	12.236		28.1908	4.5658	44.9458	220.569	3.9813	-0.3995	0	257.411
Bermuda	BMU	2010	12.6573		28.6521	4.5902	42.1603	226.458	3.9496	-0.3995	0	266.642
Bermuda	BMU	2011							3.9848	-0.2227
Bermuda	BMU	2012							4.0024	-0.2227
Bermuda	BMU	2013							4.0024	-0.2227
Bermuda	BMU	2014							4.0221	-0.2227
Bermuda	BMU	2030							4.5361
Bermuda	BMU	2050							5.9297
Bhutan	BTN	1961							280.347
Bhutan	BTN	1962							288.166
Bhutan	BTN	1963							295.151
Bhutan	BTN	1964							302.941
Bhutan	BTN	1965							310.613
Bhutan	BTN	1966							317.124
Bhutan	BTN	1967							324.729
Bhutan	BTN	1968							332.367
Bhutan	BTN	1969							340.081
Bhutan	BTN	1970							348.342
Bhutan	BTN	1971							356.481
Bhutan	BTN	1972							364.861
Bhutan	BTN	1973							372.128
Bhutan	BTN	1974							380.613
Bhutan	BTN	1975							390.214
Bhutan	BTN	1976							401.053
Bhutan	BTN	1977							409.896
Bhutan	BTN	1978							419.884
Bhutan	BTN	1979							427.738
Bhutan	BTN	1980							436.77
Bhutan	BTN	1981							449.078
Bhutan	BTN	1982							466.199
Bhutan	BTN	1983							484.796
Bhutan	BTN	1984							503.772
Bhutan	BTN	1985							524.293
Bhutan	BTN	1986							533.317
Bhutan	BTN	1987							554.508
Bhutan	BTN	1988							523.852
Bhutan	BTN	1989							529.067
Bhutan	BTN	1990	5.3823		138.039	80.0166	398.968	51.0946	553.896	-4106.67	19.9347	34.5852
Bhutan	BTN	1991	5.4305		141.407	81.4532	399.631	53.1967	543.958	-4106.67	19.9347	38.3302
Bhutan	BTN	1992	5.6473		144.799	83.8449	400.856	62.4589	514.061	-4106.67	19.9347	370.032
Bhutan	BTN	1993	5.6645		148.296	86.9771	403.14	58.9924	517.143	-4106.67	19.9347	363.01
Bhutan	BTN	1994	5.8551		152.039	98.0888	405.195	60.031	523.438	-4106.67	19.9347	357.445
Bhutan	BTN	1995	6.1095		156.108	136.986	416.815	70.1154	572.316	-4106.67	19.9347	279.998
Bhutan	BTN	1996	6.307		160.657	139.062	417.25	87.7581	557.851	-4106.67	15.3028	287.628
Bhutan	BTN	1997	6.4176		165.57	149.805	421.425	94.8073	559.044	-4106.67	15.0355	195.179
Bhutan	BTN	1998	12.2143		170.526	156.076	430.103	93.4444	560.819	-4106.67	28.8716	149.546
Bhutan	BTN	1999	36.0253		175.138	156.36	444.539	92.4077	582.495	-4106.67	49.6641	127.852
Bhutan	BTN	2000	28.5935		179.122	146.239	453.796	101.376	534.706	-4106.67	19.8598	118.866
Bhutan	BTN	2001	16.2598		182.392	154.386	462.43	104.683	505.365	-4400	12.6437	116.35
Bhutan	BTN	2002	11.0196		185.051	172.23	459.809	74.4873	490.681	-4400	5.0068	113.761
Bhutan	BTN	2003	7.2249		187.478	172.345	455.067	72.6748	505.16	-4400	0	115.639
Bhutan	BTN	2004	8.224		190.261	173.655	477.751	71.4729	510.069	-4400	4.3082	119.225
Bhutan	BTN	2005	8.5289		193.785	173.767	465.129	78.6612	563.242	-4400	2.8642	123.374
Bhutan	BTN	2006	32.5231		196.994	186.944	481.824	78.9914	543.705	-2933.33	1.9382	121.219
Bhutan	BTN	2007	7.9301		200.542	190.368	537.242	82.5161	559.956	-2933.33	83.0219	123.815
Bhutan	BTN	2008	13.4801		204.272	189.403	550.586	86.0431	508.942	-2933.33	3.944	126.705
Bhutan	BTN	2009	33.0462		208.118	194.549	579.005	88.5701	516.885	-2933.33	3.5483	127.754
Bhutan	BTN	2010	96.1043		212.205	207.994	607.423	90.997	510.852	-2933.33	37.3236	128.899
Bhutan	BTN	2011							507.459	-3813.33
Bhutan	BTN	2012							499.301	-3813.33
Bhutan	BTN	2013							505.9	-3813.33
Bhutan	BTN	2014							452.795	-3813.33
Bhutan	BTN	2030							661.769
Bhutan	BTN	2050							759.605
Bolivia	BOL	1961							6507.66
Bolivia	BOL	1962							6705.18
Bolivia	BOL	1963							6905.03
Bolivia	BOL	1964							7017.12
Bolivia	BOL	1965							7186.26
Bolivia	BOL	1966							7326.4
Bolivia	BOL	1967							7545.57
Bolivia	BOL	1968							7749.73
Bolivia	BOL	1969							7950.16
Bolivia	BOL	1970							8192.13
Bolivia	BOL	1971							8534.52
Bolivia	BOL	1972							8898.5
Bolivia	BOL	1973							9160.03
Bolivia	BOL	1974							10027.4
Bolivia	BOL	1975							10449
Bolivia	BOL	1976							10856.7
Bolivia	BOL	1977							11295.6
Bolivia	BOL	1978							12431.6
Bolivia	BOL	1979							12890.2
Bolivia	BOL	1980							13035.3
Bolivia	BOL	1981							12716.6
Bolivia	BOL	1982							12731.4
Bolivia	BOL	1983							14070.7
Bolivia	BOL	1984							12715
Bolivia	BOL	1985							13559.5
Bolivia	BOL	1986							12440.5
Bolivia	BOL	1987							13055
Bolivia	BOL	1988							13396.4
Bolivia	BOL	1989							13659
Bolivia	BOL	1990	1064.18		975.672	268.644	1374.95	2168.37	13836.9	77366.7	83048.7	5533.3
Bolivia	BOL	1991	951.678		1009.83	311.993	1622.91	2296.09	14098.7	77366.7	83047.1	5905.27
Bolivia	BOL	1992	1066.96		1031.76	315.986	1730.34	2267.25	14412.9	77366.7	83045.6	6506.28
Bolivia	BOL	1993	1226.03		1061.09	303.822	1788.4	2360.09	14721.2	77366.7	83044	7890.02
Bolivia	BOL	1994	613.565		1092.96	371.611	2068.49	2455.2	15111.6	77366.7	83042.4	9428.1
Bolivia	BOL	1995	792.723		1119.74	411.067	2480.82	2725.4	15464	77366.7	83040.8	7336.5
Bolivia	BOL	1996	870.158		1155.42	433.909	2311.71	3130.66	15810.2	77366.7	82916.4	6745.29
Bolivia	BOL	1997	887.654		1182.15	474.542	2338.13	3032.15	16300.5	77366.7	83301.6	7786.89
Bolivia	BOL	1998	582.454		1202.16	525.626	2304.95	3060.87	17058.7	77366.7	83251.7	6980.89
Bolivia	BOL	1999	1940.02		1235.77	542.272	1995.96	3136.7	17900.7	77366.7	87947.9	6756.46
Bolivia	BOL	2000	534.3		1263.14	486.51	1970.26	2833.08	17792	77366.7	79649.3	6736.9
Bolivia	BOL	2001	562.337		1295.14	448.854	2128.29	2880.26	16717.3	77000	77662.9	7877.39
Bolivia	BOL	2002	760.126		1327	453.957	1483.71	2732.18	17724	77000	79447.6	8439.01
Bolivia	BOL	2003	445.629		1354.54	502.886	1513.14	3291.35	18204.2	77000	79555.9	8661.04
Bolivia	BOL	2004	2845.25		1386.04	553.19	1338.66	3535.77	19871.6	77000	93433.3	10999.2
Bolivia	BOL	2005	978.162		1418.19	613.368	1563.89	3521.82	20351	77000	85962.2	12214.1
Bolivia	BOL	2006	148.913		1369.25	683.046	1494.51	3777.01	20064.9	87266.7	147783	12751.4
Bolivia	BOL	2007	146.554		1404.44	712.585	1594.28	4498.13	20399.1	87266.7	151566	13982.8
Bolivia	BOL	2008	150.116		1440.81	689.262	1808.5	4535.88	20333.5	87266.7	147966	14828.9
Bolivia	BOL	2009	132.38		1478.56	683.943	1809.69	4685.18	20667.4	87266.7	145955	15128.6
Bolivia	BOL	2010	264.808		1517.83	748.624	2033.65	5226.71	23652.7	87266.7	168269	16686.1
Bolivia	BOL	2011							21958.7	83741.7
Bolivia	BOL	2012							23341.9	83741.7
Bolivia	BOL	2013							23415.3	83741.7
Bolivia	BOL	2014							23182.7	83741.7
Bolivia	BOL	2030							21174.1
Bolivia	BOL	2050							22173.8
Bosnia and Herzegovina	BIH	1992	59.1663		304.208	623.932	4975.88	1081.67	2255.82	-8077.67	997.435	12300.5
Bosnia and Herzegovina	BIH	1993	49.7309		305.479	371.408	4408.44	961.446	2183.92	-8077.67	1015.91	10192.6
Bosnia and Herzegovina	BIH	1994	24.3584		308.632	299.325	967.142	1099.42	2010.09	-8077.67	1034.42	1739.2
Bosnia and Herzegovina	BIH	1995	24.8487		304.406	286.983	1039.7	1129.78	1705.22	-8077.67	1052.97	1873.8
Bosnia and Herzegovina	BIH	1996	29.4734		308.932	288.583	842.892	1165.97	1450.5	-8077.67	1089.59	2855.6
Bosnia and Herzegovina	BIH	1997	44.9049		318.311	358.175	1198.5	1202.24	1762.68	-8077.67	1052.35	7176.05
Bosnia and Herzegovina	BIH	1998	75.5518		325.713	491.107	1075.88	1552.08	1973.93	-8077.67	1145.3	9347.17
Bosnia and Herzegovina	BIH	1999	88.0642		331.496	747.398	1032.52	1498.23	2081.58	-8077.67	1246.5	9184.59
Bosnia and Herzegovina	BIH	2000	227.445		336.476	828.335	1553.82	1830.33	2139.49	-8077.67	1320.01	11207
Bosnia and Herzegovina	BIH	2001	80.3195		344.919	922.05	1616.19	1909.41	2019.4	0	170.54	11194.1
Bosnia and Herzegovina	BIH	2002	71.7098		347.966	931.353	1435.23	1977.64	1941.48	0	143.26	10597.6
Bosnia and Herzegovina	BIH	2003	130.671		351.035	1022.21	1575.34	2066.72	1991.36	0	508.474	10290.2
Bosnia and Herzegovina	BIH	2004	84.0131		354.495	1202.05	1562.53	2550.01	2255.7	0	139.738	12373.3
Bosnia and Herzegovina	BIH	2005	85.2267		359.796	1319.74	1489.44	2568.35	2240.92	0	136.409	13038.5
Bosnia and Herzegovina	BIH	2006	85.2725		364.317	1473.24	1509.48	2748.52	2364.24	0	139.469	14565.1
Bosnia and Herzegovina	BIH	2007	102.995		369.723	1535.06	1530.11	2918.52	2268.42	0	318.864	15374.2
Bosnia and Herzegovina	BIH	2008	84.5267		375.385	1663.42	1540.63	2918.52	2174.01	0	143.823	15606.6
Bosnia and Herzegovina	BIH	2009	103.282		381.416	1660.02	1101.42	2705.58	2517.75	0	135.101	22104.2
Bosnia and Herzegovina	BIH	2010	101.065		387.967	1844.65	1330.14	2831.64	2482.66	0	136.273	22031.5
Bosnia and Herzegovina	BIH	2011							2572.38	0
Bosnia and Herzegovina	BIH	2012							2480.03	0
Bosnia and Herzegovina	BIH	2013							2482.14	0
Bosnia and Herzegovina	BIH	2014							2573.25	0
Bosnia and Herzegovina	BIH	2030							2471.93
Bosnia and Herzegovina	BIH	2050							2492.19
Botswana	BWA	1961							2023.63
Botswana	BWA	1962							2053.86
Botswana	BWA	1963							2047.8
Botswana	BWA	1964							2041.52
Botswana	BWA	1965							1707.4
Botswana	BWA	1966							1477.21
Botswana	BWA	1967							1737.67
Botswana	BWA	1968							1916.66
Botswana	BWA	1969							2229.25
Botswana	BWA	1970							2311.5
Botswana	BWA	1971							2387.7
Botswana	BWA	1972							2715.36
Botswana	BWA	1973							2773.16
Botswana	BWA	1974							3014.71
Botswana	BWA	1975							3269.13
Botswana	BWA	1976							3603.48
Botswana	BWA	1977							3869.68
Botswana	BWA	1978							3627.76
Botswana	BWA	1979							3586.47
Botswana	BWA	1980							3690.85
Botswana	BWA	1981							3751.41
Botswana	BWA	1982							3767.93
Botswana	BWA	1983							3624.95
Botswana	BWA	1984							3489.27
Botswana	BWA	1985							3301.13
Botswana	BWA	1986							3207.83
Botswana	BWA	1987							3167.9
Botswana	BWA	1988							3407.31
Botswana	BWA	1989							3602.83
Botswana	BWA	1990	401.828		187.547	16.5395	523.52	535.229	8663.44	6233.33	60936.1	832.615
Botswana	BWA	1991	294.511		197.881	58.2251	493.411	584.355	8172.11	6233.33	61066.6	859.91
Botswana	BWA	1992	591.015		208.075	99.9058	573.297	597.806	7851.82	6233.33	61199.4	829.049
Botswana	BWA	1993	228.584		216.454	101.653	536.349	590.246	7565.48	6233.33	61334.6	764.418
Botswana	BWA	1994	308.426		226.644	133.998	766.119	583.802	7918.52	6233.33	61472.1	719.157
Botswana	BWA	1995	323.644		235.445	153.018	786.262	596.798	8646.83	6233.33	61612.1	727.053
Botswana	BWA	1996	243.851		243.379	98.1612	682.581	602.318	10494	6233.33	73529.6	665.281
Botswana	BWA	1997	224.372		249.474	152.412	701.006	680.805	9961.73	6233.33	84529.6	700.954
Botswana	BWA	1998	132.48		255.665	146.691	869.323	696.106	9039.56	6233.33	93986.5	1729.27
Botswana	BWA	1999	124.878		263.633	176.225	835.48	730.224	8884.81	6233.33	79097.1	1749.7
Botswana	BWA	2000	117.121		271.48	147.737	248.66	971.469	8548.3	6233.33	67637.7	1974.81
Botswana	BWA	2001	298.885		288.783	187.718	266.283	806.786	9220.17	5866.67	50323.8	2046.48
Botswana	BWA	2002	332.745		297.503	208.77	271.461	784.122	8319.02	5866.67	125601	2226.44
Botswana	BWA	2003	110.979		303.983	225.694	278.31	796.457	3931.13	5866.67	64118.2	2015.28
Botswana	BWA	2004	127.451		312.258	194.979	295.215	1483.29	4441.89	5866.67	43367.1	2426.14
Botswana	BWA	2005	158.377		320.447	185.797	246.229	1485.44	4753.65	5866.67	66331.1	2711.67
Botswana	BWA	2006	39.5378		328.737	166.787	245.87	1530.06	7323.62	6600	50030.6	2828.64
Botswana	BWA	2007	55.6484		337.151	152.779	327.711	1590.49	5213.86	6600	70378.9	3298.76
Botswana	BWA	2008	37.4175		345.675	135.772	253.218	1490.91	11513.4	6600	49036.6	3132.27
Botswana	BWA	2009	32.8622		354.195	118.467	255.806	1421.2	5373.77	6600	36578.8	2955.97
Botswana	BWA	2010	38.5079		362.836	101.562	259.306	1521.52	13922	6600	35791.3	3208.37
Botswana	BWA	2011							16728	7333.33
Botswana	BWA	2012							6964.6	7333.33
Botswana	BWA	2013							6028.81	7333.33
Botswana	BWA	2014							5569.45	7333.33
Botswana	BWA	2030							9261.34
Botswana	BWA	2050							10098.7
Brazil	BRA	1961							117903
Brazil	BRA	1962							121464
Brazil	BRA	1963							126080
Brazil	BRA	1964							130612
Brazil	BRA	1965							135870
Brazil	BRA	1966							139021
Brazil	BRA	1967							143687
Brazil	BRA	1968							148522
Brazil	BRA	1969							153535
Brazil	BRA	1970							159451
Brazil	BRA	1971							164837
Brazil	BRA	1972							173296
Brazil	BRA	1973							178086
Brazil	BRA	1974							188040
Brazil	BRA	1975							194214
Brazil	BRA	1976							212772
Brazil	BRA	1977							222792
Brazil	BRA	1978							221018
Brazil	BRA	1979							226623
Brazil	BRA	1980							246341
Brazil	BRA	1981							249323
Brazil	BRA	1982							252419
Brazil	BRA	1983							250783
Brazil	BRA	1984							260043
Brazil	BRA	1985							261469
Brazil	BRA	1986							271002
Brazil	BRA	1987							278424
Brazil	BRA	1988							284432
Brazil	BRA	1989							292193
Brazil	BRA	1990	7718.6		43510.5	39222.3	31909.1	81584.9	302542	878467	1.11529e+06	114756
Brazil	BRA	1991	7228.07		44670.4	41729.7	31611.5	85365.9	312433	878467	1.11631e+06	115891
Brazil	BRA	1992	7846.46		45892.6	40069.1	32865	85994.5	317887	878467	1.11733e+06	117667
Brazil	BRA	1993	8612.46		47730.9	41162.4	33859.1	89384.2	319668	878467	1.11836e+06	121964
Brazil	BRA	1994	5880.7		49151.1	41125.7	35600.3	93462.9	327029	878467	1.1194e+06	126171
Brazil	BRA	1995	6807.87		50788.3	42276.4	37306.1	103426	332381	878467	1.12045e+06	131302
Brazil	BRA	1996	7329.81		52055.8	42670.7	38048.9	112925	318295	878467	1.11968e+06	140234
Brazil	BRA	1997	7489.56		53646.7	43723.8	40192.3	119897	325686	878467	1.1232e+06	148036
Brazil	BRA	1998	9536.07		54401.7	45839.3	39102.8	127290	335687	878467	1.13502e+06	150158
Brazil	BRA	1999	7912.38		55765	44923.5	40779.5	125284	337477	878467	1.12994e+06	162766
Brazil	BRA	2000	5680.64		56844.9	47613	39927.4	127178	341107	878467	1.11586e+06	183079
Brazil	BRA	2001	7155.25		57913.7	43877	41768.8	129651	353818	1090826	1.30593e+06	186304
Brazil	BRA	2002	7630.71		59206	41534.2	41546.6	129734	374743	1090826	1.31049e+06	187117
Brazil	BRA	2003	8244.21		60329.9	40173.9	39724.9	126260	393249	1090826	1.31327e+06	190996
Brazil	BRA	2004	10105		63486.9	43007.5	40102.7	136371	410786	1090826	1.31622e+06	206043
Brazil	BRA	2005	12071.9		62198.1	42876.2	39448.7	136205	416333	1090826	1.32844e+06	211855
Brazil	BRA	2006	4863.58		64296	45732.3	39631.2	140188	409196	517902	849353	213213
Brazil	BRA	2007	4979.23		64532.7	50382.9	41418.4	145101	417531	517902	873630	222896
Brazil	BRA	2008	5101.81		64816.2	53050.4	43612.5	154065	408903	517902	849296	231164
Brazil	BRA	2009	3874.04		65266	51316.4	43212.1	151829	415523	517902	846470	203748
Brazil	BRA	2010	9411.73		66466.2	55956	44222.7	169812	441213	517902	877979	244043
Brazil	BRA	2011							441820	294030
Brazil	BRA	2012							444704	294030
Brazil	BRA	2013							436775	294030
Brazil	BRA	2014							441905	294030
Brazil	BRA	2030							512836
Brazil	BRA	2050							556473
British Virgin Islands	VGB	1961							12.706
British Virgin Islands	VGB	1962							12.8009
British Virgin Islands	VGB	1963							10.8552
British Virgin Islands	VGB	1964							8.2315
British Virgin Islands	VGB	1965							8.418
British Virgin Islands	VGB	1966							8.0635
British Virgin Islands	VGB	1967							8.0671
British Virgin Islands	VGB	1968							8.9705
British Virgin Islands	VGB	1969							7.4187
British Virgin Islands	VGB	1970							7.2422
British Virgin Islands	VGB	1971							7.7192
British Virgin Islands	VGB	1972							7.853
British Virgin Islands	VGB	1973							8.025
British Virgin Islands	VGB	1974							8.5187
British Virgin Islands	VGB	1975							8.5693
British Virgin Islands	VGB	1976							9.0009
British Virgin Islands	VGB	1977							9.046
British Virgin Islands	VGB	1978							8.8798
British Virgin Islands	VGB	1979							8.9556
British Virgin Islands	VGB	1980							9.3767
British Virgin Islands	VGB	1981							9.4955
British Virgin Islands	VGB	1982							9.2639
British Virgin Islands	VGB	1983							9.2684
British Virgin Islands	VGB	1984							9.2546
British Virgin Islands	VGB	1985							9.0339
British Virgin Islands	VGB	1986							8.5125
British Virgin Islands	VGB	1987							8.1076
British Virgin Islands	VGB	1988							8.1044
British Virgin Islands	VGB	1989							8.1156
British Virgin Islands	VGB	1990	0.9216		3.8821	0.1773	26.57	12.759	8.1335	-8.9952	1.3392	13.341
British Virgin Islands	VGB	1991	0.9887		4.1118	0.1822	24.1414	13.3832	8.1333	-8.9952	1.3504	13.4857
British Virgin Islands	VGB	1992	1.0787		4.3452	0.1863	23.5368	14.9075	8.1406	-8.9952	1.3615	14.9945
British Virgin Islands	VGB	1993	0.998		4.5735	0.1899	19.967	13.7551	8.1318	-8.9952	1.3727	14.5216
British Virgin Islands	VGB	1994	1.1032		4.8046	0.1934	20.2664	14.019	8.1488	-8.9952	1.3839	16.2598
British Virgin Islands	VGB	1995	1.1089		5.0289	0.1971	20.8946	14.2725	8.1465	-8.9952	1.3952	16.547
British Virgin Islands	VGB	1996	1.2109		5.2353	0.2012	23.1228	16.2129	8.1667	-8.9952	1.4064	18.6799
British Virgin Islands	VGB	1997	1.1541		5.4313	0.2055	11.7946	16.2072	8.1571	-8.9952	1.4177	20.3173
British Virgin Islands	VGB	1998	1.6884		5.6222	0.2099	5.2387	28.9491	8.1559	-8.9952	1.429	19.5884
British Virgin Islands	VGB	1999	1.667		5.8036	0.2141	6.4261	32.0883	8.1662	-8.9952	1.4404	20.6066
British Virgin Islands	VGB	2000	1.4778		5.9759	0.2179	3.868	30.5821	8.2002	-8.9952	1.4517	19.9713
British Virgin Islands	VGB	2001	1.3678		6.1314	0.2208	4.3279	29.974	8.1837	-6.14	0.7316	19.4312
British Virgin Islands	VGB	2002	1.3383		6.2817	0.2234	5.5025	30.6122	8.1718	-6.14	0.7353	19.465
British Virgin Islands	VGB	2003	1.4121		6.4185	0.2249	8.2066	33.6073	8.1897	-6.14	0.7391	21.3488
British Virgin Islands	VGB	2004	1.504		6.5509	0.2273	8.2949	36.776	8.1604	-6.14	0.7428	23.9609
British Virgin Islands	VGB	2005	1.4485		6.686	0.2286	8.7827	37.1649	8.1509	-6.14	0.7466	24.1807
British Virgin Islands	VGB	2006	1.5103		6.8283	0.232	8.9109	38.7448	8.1553	36.2062	1.5007	24.9573
British Virgin Islands	VGB	2007	1.6303		7.0131	0.2344	16.4803	41.1286	8.1745	36.2062	1.4627	26.6371
British Virgin Islands	VGB	2008	1.7277		7.2213	0.2377	17.5041	43.2105	8.1732	36.2062	1.4246	28.1233
British Virgin Islands	VGB	2009	1.8208		7.4276	0.24	20.4313	45.1923	8.1802	36.2062	1.3865	29.5062
British Virgin Islands	VGB	2010	1.9139		7.6579	0.2434	23.3585	47.2741	8.2086	36.2062	1.3483	30.7871
British Virgin Islands	VGB	2011							8.2067	3.7445
British Virgin Islands	VGB	2012							8.2082	3.7445
British Virgin Islands	VGB	2013							8.211	3.7445
British Virgin Islands	VGB	2014							8.211	3.7445
British Virgin Islands	VGB	2030							9.7758
British Virgin Islands	VGB	2050							10.8711
Brunei	BRN	1961							45.8297
Brunei	BRN	1962							46.8781
Brunei	BRN	1963							43.0115
Brunei	BRN	1964							36.208
Brunei	BRN	1965							33.5631
Brunei	BRN	1966							40.2212
Brunei	BRN	1967							45.1331
Brunei	BRN	1968							47.8565
Brunei	BRN	1969							50.4362
Brunei	BRN	1970							51.4693
Brunei	BRN	1971							48.1055
Brunei	BRN	1972							45.5241
Brunei	BRN	1973							44.6614
Brunei	BRN	1974							51.1994
Brunei	BRN	1975							49.5656
Brunei	BRN	1976							47.9574
Brunei	BRN	1977							45.5847
Brunei	BRN	1978							43.3657
Brunei	BRN	1979							42.958
Brunei	BRN	1980							43.6427
Brunei	BRN	1981							44.1824
Brunei	BRN	1982							43.3708
Brunei	BRN	1983							42.655
Brunei	BRN	1984							43.8626
Brunei	BRN	1985							40.5178
Brunei	BRN	1986							29.3799
Brunei	BRN	1987							34.1954
Brunei	BRN	1988							33.2834
Brunei	BRN	1989							30.8073
Brunei	BRN	1990	86.6643		60.7055	47.7694	45.5584	553.444	75.6761	1466.67	1888.71	5827.9
Brunei	BRN	1991	69.2263		63.2231	46.8222	45.1833	597.797	77.0346	1466.67	1887.39	6362.09
Brunei	BRN	1992	126.316		65.4314	50.5755	53.619	655.37	78.7271	1466.67	1886.05	6581.9
Brunei	BRN	1993	90.1054		68.0297	52.9118	59.3526	681.902	68.8298	1466.67	1884.71	6682.07
Brunei	BRN	1994	73.0032		71.0715	56.9348	64.9452	722.949	69.2486	1466.67	1883.35	7079.54
Brunei	BRN	1995	92.6929		73.3256	61.8313	57.7863	777.016	68.7982	1466.67	1881.98	7593.89
Brunei	BRN	1996	57.3407		76.1508	73.1158	60.5359	837.493	69.3611	1466.67	1692.19	7699.99
Brunei	BRN	1997	59.6604		78.123	220.458	69.7937	876.843	78.1051	1466.67	1874.02	8061.94
Brunei	BRN	1998	540.838		80.5637	147.67	60.6444	822.576	82.5637	1466.67	5914.99	7436.72
Brunei	BRN	1999	59.2132		83.2888	161.096	60.6508	809.757	91.4203	1466.67	1604.11	7556.54
Brunei	BRN	2000	22.1788		85.5463	218.62	60.1601	807	98.0712	1466.67	1619.06	8081.15
Brunei	BRN	2001	28.8384		88.3133	243.121	59.6672	843	104.967	1466.67	1594.19	8166.25
Brunei	BRN	2002	30.5365		90.7385	279.432	59.67	882	101.262	1466.67	1710.21	7980.94
Brunei	BRN	2003	31.0551		93.5978	309.805	59.6932	922	109.136	1466.67	1719.45	8911.85
Brunei	BRN	2004	25.8634		96.3564	346.495	49.5468	974	113.275	1466.67	1683.67	8463.79
Brunei	BRN	2005	95.1869		99.0582	390.894	52.1579	954	109.641	1466.67	1827.16	8305.34
Brunei	BRN	2006	25.8005		101.777	414.044	46.4333	1030	115.539	1466.67	1740.83	11225.1
Brunei	BRN	2007	23.7188		104.783	428.445	49.0364	1130	123.217	1466.67	1735.46	10941.8
Brunei	BRN	2008	23.5583		107.82	460.955	49.0299	1130	122.201	1466.67	1735.34	11674.7
Brunei	BRN	2009	24.5345		110.738	494.105	46.9182	1120	122.822	1466.67	2054.16	12280.1
Brunei	BRN	2010	24.7504		113.783	535.656	43.1027	1170	129.707	1466.67	1890.25	12479.1
Brunei	BRN	2011							121.834	0
Brunei	BRN	2012							133.593	0
Brunei	BRN	2013							140.036	0
Brunei	BRN	2014							147.366	0
Brunei	BRN	2030							179.632
Brunei	BRN	2050							283.659
Bulgaria	BGR	1961							8391.93
Bulgaria	BGR	1962							8795.54
Bulgaria	BGR	1963							8781.37
Bulgaria	BGR	1964							9138.37
Bulgaria	BGR	1965							9716.01
Bulgaria	BGR	1966							10014.6
Bulgaria	BGR	1967							10008.5
Bulgaria	BGR	1968							10296.4
Bulgaria	BGR	1969							10035.2
Bulgaria	BGR	1970							9820.36
Bulgaria	BGR	1971							9762.94
Bulgaria	BGR	1972							10425
Bulgaria	BGR	1973							10205.7
Bulgaria	BGR	1974							10137.6
Bulgaria	BGR	1975							10936.4
Bulgaria	BGR	1976							11184.1
Bulgaria	BGR	1977							11173.9
Bulgaria	BGR	1978							11418.2
Bulgaria	BGR	1979							11872.9
Bulgaria	BGR	1980							12222
Bulgaria	BGR	1981							12695.6
Bulgaria	BGR	1982							12993.1
Bulgaria	BGR	1983							12911.7
Bulgaria	BGR	1984							12559.2
Bulgaria	BGR	1985							12187.2
Bulgaria	BGR	1986							11932.1
Bulgaria	BGR	1987							11721
Bulgaria	BGR	1988							12027
Bulgaria	BGR	1989							11631
Bulgaria	BGR	1990	406.313		9042.66	8654.86	8393.05	6576.15	11191.8	-12686.7	2841.51	62697.5
Bulgaria	BGR	1991	314.388		9162.64	6195.09	5993.57	3705.04	10354.2	-12686.7	2877.32	49257.3
Bulgaria	BGR	1992	298.081		9437.6	5094.19	5748.86	3883.99	8032.29	-12686.7	2913.03	47363.6
Bulgaria	BGR	1993	304.093		9649.43	4452.95	6307.72	4396.98	6477.78	-12686.7	2948.63	46836
Bulgaria	BGR	1994	292.114		9899.3	5529.81	5801.16	4016.09	5866.92	-12686.7	2984.14	44976.7
Bulgaria	BGR	1995	287.433		10092.6	9767.44	4435.32	4273.26	4966.87	-12686.7	3019.54	46658.2
Bulgaria	BGR	1996	279.899		10200.9	10176.6	4995.55	4223.02	5064.67	-12686.7	3041.73	46602.6
Bulgaria	BGR	1997	267.433		10206	8630.04	3446.69	4373.03	4953.79	-12686.7	3072.25	45616.8
Bulgaria	BGR	1998	292.057		10188.1	5347.87	3785.62	5529.63	4755.06	-12686.7	3123.45	41541.9
Bulgaria	BGR	1999	262.283		10127.5	5464.41	3220.11	5765.37	4756.84	-12686.7	3150.67	35834.7
Bulgaria	BGR	2000	332.773		10012.5	5664.76	2776.99	5537.32	4876.67	-12686.7	3234.77	35624.6
Bulgaria	BGR	2001	358.374		9879.75	6248.21	2542.15	5713.23	4910.06	-15180	3672.03	38395.9
Bulgaria	BGR	2002	265.532		9754.38	5182.83	3037.97	5944.71	5249.61	-15180	3530.92	35305.1
Bulgaria	BGR	2003	305.58		9634.64	6755.49	3244.19	6745.68	5449.62	-15180	3577.6	39067
Bulgaria	BGR	2004	328.861		9536.1	7010.8	2771.69	6862.62	5222.55	-15180	3625.09	37551.6
Bulgaria	BGR	2005	314.287		9381.38	6915	2756.61	7549.61	4667.64	-15180	3596.7	37283.3
Bulgaria	BGR	2006	295.544		9263.26	7145.3	3021.44	8174.83	4206.22	-11366.7	3603.17	37677.3
Bulgaria	BGR	2007	302.63		9100.78	6660.26	2709.52	7987.88	4461.04	-11366.7	3702.48	41086.5
Bulgaria	BGR	2008	310.661		8974.22	6573.28	2427.64	9618.11	4645.12	-11366.7	3613.62	39786.7
Bulgaria	BGR	2009	281.668		8847.02	5724.68	2095.05	9567.72	4872.69	-11366.7	3608.11	34229.9
Bulgaria	BGR	2010	285.688		8849	6029.06	2311.1	9304.25	4767.37	-11366.7	3649.4	36078.4
Bulgaria	BGR	2011							5357.04	-11366.7
Bulgaria	BGR	2012							5002.07	-11366.7
Bulgaria	BGR	2013							5401.29	-11366.7
Bulgaria	BGR	2014							5492.67	-11366.7
Bulgaria	BGR	2030							4420.8
Bulgaria	BGR	2050							4276.73
Burkina Faso	BFA	1961							3309.89
Burkina Faso	BFA	1962							3463.23
Burkina Faso	BFA	1963							3320.7
Burkina Faso	BFA	1964							3580.89
Burkina Faso	BFA	1965							4025.45
Burkina Faso	BFA	1966							4115.91
Burkina Faso	BFA	1967							4236.31
Burkina Faso	BFA	1968							4334.65
Burkina Faso	BFA	1969							4428.69
Burkina Faso	BFA	1970							4516.71
Burkina Faso	BFA	1971							4599.76
Burkina Faso	BFA	1972							4345.23
Burkina Faso	BFA	1973							4103.07
Burkina Faso	BFA	1974							4279.51
Burkina Faso	BFA	1975							4485.81
Burkina Faso	BFA	1976							4616.19
Burkina Faso	BFA	1977							4690.01
Burkina Faso	BFA	1978							4902.38
Burkina Faso	BFA	1979							5132.99
Burkina Faso	BFA	1980							5275.65
Burkina Faso	BFA	1981							5572.32
Burkina Faso	BFA	1982							5752.85
Burkina Faso	BFA	1983							5921.92
Burkina Faso	BFA	1984							6137.36
Burkina Faso	BFA	1985							7042.5
Burkina Faso	BFA	1986							7227.73
Burkina Faso	BFA	1987							7398.41
Burkina Faso	BFA	1988							7642.39
Burkina Faso	BFA	1989							7814.75
Burkina Faso	BFA	1990	146.854		880.294	49.5289	1040.08	224.512	10031.7	10633.3	11781.6	705.279
Burkina Faso	BFA	1991	104.118		902.197	50.8751	1101.11	231.407	10387	10633.3	11776.6	734.086
Burkina Faso	BFA	1992	130.465		929.862	52.2456	1095.99	211.256	10756.7	10633.3	11771.6	760.917
Burkina Faso	BFA	1993	116.65		958.67	53.6359	1172.15	230.22	11092.1	10633.3	11766.4	786.352
Burkina Faso	BFA	1994	115.402		979.786	55.0424	1225.97	243.906	11499.4	10633.3	11761.2	844.016
Burkina Faso	BFA	1995	135.296		1004.51	56.4653	1255.67	252.376	11953.9	10633.3	11755.8	874.873
Burkina Faso	BFA	1996	132.279		1033.26	71.3085	1282.76	260.683	12295.9	10633.3	11994.1	916.644
Burkina Faso	BFA	1997	138.148		1058.08	77.1051	1487.07	416.264	12959.6	10633.3	11927.7	988.759
Burkina Faso	BFA	1998	129.113		1092.78	78.4406	1406.18	400.246	13261.5	10633.3	12484.1	1026.77
Burkina Faso	BFA	1999	129.338		1129.27	84.2834	1106.85	418.04	13747.9	10633.3	12100.7	418.942
Burkina Faso	BFA	2000	143.727		1163.17	85.792	868.438	397.329	13125.2	10633.3	12294.9	403.192
Burkina Faso	BFA	2001	141.148		1200.71	87.1842	883.011	404.352	13009.1	8800	12008.1	1077.02
Burkina Faso	BFA	2002	107.14		1244.75	80.091	756.188	344.95	13631.2	8800	12504.3	1108.66
Burkina Faso	BFA	2003	115.223		1290.7	81.6205	791.661	362.906	16507.5	8800	12087.8	1145.46
Burkina Faso	BFA	2004	131.69		1333.31	83.2178	942.635	377.937	16712.1	8800	11819.1	1181.31
Burkina Faso	BFA	2005	137.807		1376.92	84.7926	1297.12	397.467	17297.3	8800	12202.7	1217.95
Burkina Faso	BFA	2006	124.4		1421.64	86.6665	1529.99	405.697	16935.4	11000	13306.9	1251.55
Burkina Faso	BFA	2007	207.386		1466.92	88.7748	1897.06	421.127	17250.5	11000	13292.9	1291.73
Burkina Faso	BFA	2008	144.467		1512.45	90.8731	2181.24	437.357	17673	11000	13153.6	1330.37
Burkina Faso	BFA	2009	146.687		1558.32	92.8732	2475.28	450.987	18191.1	11000	12884	1369.84
Burkina Faso	BFA	2010	148.906		1604.63	94.8634	2770.32	464.017	18927.7	11000	13103.1	1409.24
Burkina Faso	BFA	2011							19009.1	8800
Burkina Faso	BFA	2012							18878	8800
Burkina Faso	BFA	2013							19684.3	8800
Burkina Faso	BFA	2014							19867.8	8800
Burkina Faso	BFA	2030							25178.5
Burkina Faso	BFA	2050							32234.6
Burundi	BDI	1961							700.541
Burundi	BDI	1962							714.082
Burundi	BDI	1963							716.421
Burundi	BDI	1964							737.595
Burundi	BDI	1965							794.896
Burundi	BDI	1966							815.872
Burundi	BDI	1967							893.912
Burundi	BDI	1968							922.911
Burundi	BDI	1969							1017.11
Burundi	BDI	1970							1050.11
Burundi	BDI	1971							1057.95
Burundi	BDI	1972							1129.97
Burundi	BDI	1973							1181.6
Burundi	BDI	1974							1195.24
Burundi	BDI	1975							1237.84
Burundi	BDI	1976							1236.29
Burundi	BDI	1977							1233.04
Burundi	BDI	1978							1231.51
Burundi	BDI	1979							1269.82
Burundi	BDI	1980							1038.31
Burundi	BDI	1981							834.449
Burundi	BDI	1982							838.808
Burundi	BDI	1983							849.96
Burundi	BDI	1984							859.832
Burundi	BDI	1985							799.404
Burundi	BDI	1986							930.009
Burundi	BDI	1987							875.478
Burundi	BDI	1988							902.084
Burundi	BDI	1989							892.001
Burundi	BDI	1990	9.5901		497.642	89.8192	629.366	126.716	1283.71	4044.33	8085.03	371.569
Burundi	BDI	1991	9.9468		512.281	91.7065	658.467	129.493	1296	4044.33	8063.38	382.842
Burundi	BDI	1992	10.0605		527.91	93.3908	643.598	111.426	1313.88	4044.33	8040.32	386.94
Burundi	BDI	1993	10.2427		541.77	94.8575	686.477	124.198	1282.79	4044.33	8015.72	402.071
Burundi	BDI	1994	10.3501		549.791	96.0959	720.56	128.671	1179.06	4044.33	7989.4	443.761
Burundi	BDI	1995	10.8954		567.311	97.1221	742.216	129.147	1211.72	4044.33	7961.19	465.605
Burundi	BDI	1996	11.6781		583.355	97.9139	775.627	131.631	1194.63	4044.33	7904.91	503.736
Burundi	BDI	1997	11.8615		599.078	98.5413	797.892	131.178	1221.85	4044.33	8007.39	512.304
Burundi	BDI	1998	12.1555		611.901	99.2249	794.436	134.27	1139.8	4044.33	8206.27	534.437
Burundi	BDI	1999	10.2946		622.778	100.255	608.366	140.224	1158.77	4044.33	7927.93	182.567
Burundi	BDI	2000	9.8467		635.348	101.817	533.709	127.65	1171.48	4044.33	8073.58	180.437
Burundi	BDI	2001	12.753		647.36	103.783	925.309	135.971	1211.97	616	6133.32	570.673
Burundi	BDI	2002	13.6409		660.179	106.451	1472.98	131.63	1148.39	616	6059.93	582.91
Burundi	BDI	2003	14.2035		672.523	109.504	1667.39	139.662	1175.44	616	6171.73	597.86
Burundi	BDI	2004	14.5831		684.101	113.004	1708.24	148.269	1235.77	616	6039.91	613.917
Burundi	BDI	2005	15.193		695.061	116.761	1946.23	154.167	1297.38	616	5477.87	628.541
Burundi	BDI	2006	15.8692		708.349	120.571	2350.83	158.469	1373.01	-5177.33	3833.24	641.853
Burundi	BDI	2007	16.3387		721.554	124.74	2434.69	163.569	1416.16	-5177.33	3661.48	655.917
Burundi	BDI	2008	16.678		734.919	128.413	2458.4	170.77	1528.04	-5177.33	4417.93	672.161
Burundi	BDI	2009	17.173		748.356	132.101	2622.46	175.871	1618.32	-5177.33	4032.04	686.635
Burundi	BDI	2010	17.668		761.89	136.788	2796.51	181.072	1770.9	-5177.33	3948.85	701.208
Burundi	BDI	2011							1909.71	-1606
Burundi	BDI	2012							2014.81	-1606
Burundi	BDI	2013							2128.2	-1606
Burundi	BDI	2014							2221.79	-1606
Burundi	BDI	2030							1853.63
Burundi	BDI	2050							2375.83
Cabo Verde		1961							31.8486
Cabo Verde		1962							35.0843
Cabo Verde		1963							38.1344
Cabo Verde		1964							38.4708
Cabo Verde		1965							40.852
Cabo Verde		1966							45.2006
Cabo Verde		1967							43.8736
Cabo Verde		1968							42.7438
Cabo Verde		1969							42.2953
Cabo Verde		1970							40.7775
Cabo Verde		1971							38.6083
Cabo Verde		1972							41.3483
Cabo Verde		1973							38.8197
Cabo Verde		1974							35.4295
Cabo Verde		1975							34.4859
Cabo Verde		1976							36.3114
Cabo Verde		1977							37.1165
Cabo Verde		1978							39.2856
Cabo Verde		1979							42.305
Cabo Verde		1980							46.1202
Cabo Verde		1981							48.4234
Cabo Verde		1982							56.319
Cabo Verde		1983							44.5729
Cabo Verde		1984							43.9888
Cabo Verde		1985							50.22
Cabo Verde		1986							59.0096
Cabo Verde		1987							66.5544
Cabo Verde		1988							77.974
Cabo Verde		1989							83.2157
Cabo Verde		1990	1.2143		48.7286	3.4338	21.6875	40.7913	87.6496	-403.333	0	17.0149
Cabo Verde		1991	1.213		50.4033	3.5114	25.3154	39.049	95.2321	-403.333	0	17.7129
Cabo Verde		1992	1.266		52.4836	3.5932	21.4794	39.7316	121.857	-403.333	0	17.4563
Cabo Verde		1993	1.2239		53.6073	3.6781	22.8625	40.4536	123.078	-403.333	0	15.8133
Cabo Verde		1994	1.2313		54.8445	3.7645	24.3234	41.7669	102.636	-403.333	0	16.8081
Cabo Verde		1995	1.2665		56.8011	3.8515	26.0199	42.862	127.091	-403.333	0	16.4175
Cabo Verde		1996	1.349		58.0146	3.9386	25.8099	45.3276	93.4739	-403.333	0	19.2491
Cabo Verde		1997	1.3788		59.8914	4.026	28.6577	46.3666	106.175	-403.333	0	19.3041
Cabo Verde		1998	1.4417		61.9461	4.1145	25.7222	49.3522	120.763	-403.333	0	20.2456
Cabo Verde		1999	1.5324		63.8276	4.2052	28.0131	51.5929	125.515	-403.333	0	21.4321
Cabo Verde		2000	2.206		66.0049	4.2996	50.1174	78.9868	119.301	-403.333	0	32.9432
Cabo Verde		2001	1.6296		68.4044	4.3794	45.8692	55.2323	123.947	0	0	23.5972
Cabo Verde		2002	1.6857		71.0022	4.4689	49.2806	54.4601	123.159	0	0	24.9798
Cabo Verde		2003	1.7093		73.9546	4.5477	51.4729	54.9603	124.176	0	0	26.8573
Cabo Verde		2004	1.7866		76.7372	4.6359	61.0626	56.9995	132.083	0	0	28.3016
Cabo Verde		2005	1.8934		79.553	4.7242	78.5282	60.5364	141.314	0	0	29.6192
Cabo Verde		2006	1.7377		82.3827	4.8319	62.5297	55.4694	154.427	-73.3333	0	26.8895
Cabo Verde		2007	1.8838		85.2653	4.9412	65.6136	60.3044	166.479	-73.3333	0	29.0819
Cabo Verde		2008	1.8999		88.2015	5.0505	68.999	60.9184	181.262	-73.3333	0	29.2855
Cabo Verde		2009	1.902		91.1862	5.1497	65.7559	60.9225	187.942	-73.3333	0	29.1109
Cabo Verde		2010	1.9042		94.2387	5.2578	62.6128	61.1265	195.154	-73.3333	0	29.0364
Cabo Verde		2011							107.638	-168.667
Cabo Verde		2012							109.505	-168.667
Cabo Verde		2013							111.628	-168.667
Cabo Verde		2014							112.037	-168.667
Cabo Verde		2030							199.651
Cabo Verde		2050							253.523
Cambodia	KHM	1961							11049.6
Cambodia	KHM	1962							11557.7
Cambodia	KHM	1963							11543
Cambodia	KHM	1964							11748.5
Cambodia	KHM	1965							11753.3
Cambodia	KHM	1966							11627.2
Cambodia	KHM	1967							12040.6
Cambodia	KHM	1968							13547.9
Cambodia	KHM	1969							12514.1
Cambodia	KHM	1970							13995.2
Cambodia	KHM	1971							11908.6
Cambodia	KHM	1972							9967.58
Cambodia	KHM	1973							7650.82
Cambodia	KHM	1974							6407.84
Cambodia	KHM	1975							6789.12
Cambodia	KHM	1976							6147
Cambodia	KHM	1977							5799.14
Cambodia	KHM	1978							5639.47
Cambodia	KHM	1979							4577.75
Cambodia	KHM	1980							7077.56
Cambodia	KHM	1981							6967.28
Cambodia	KHM	1982							8592.16
Cambodia	KHM	1983							8871.11
Cambodia	KHM	1984							7060.4
Cambodia	KHM	1985							8965.72
Cambodia	KHM	1986							9476.79
[truncated: 11,954 more rows]
[truncated: 4 more columns]

## Sheet: methane-emissions-by-sector-gg-
Entity	Code	Year	Energy	Industry	Residential & commercial	Other sources	Land use	Agriculture
Afghanistan	AFG	1961						6001.37
Afghanistan	AFG	1962						6108.21
Afghanistan	AFG	1963						6342.59
Afghanistan	AFG	1964						6445.05
Afghanistan	AFG	1965						6592.3
Afghanistan	AFG	1966						6851.5
Afghanistan	AFG	1967						6870.8
Afghanistan	AFG	1968						7057.28
Afghanistan	AFG	1969						7004.31
Afghanistan	AFG	1970						7079.82
Afghanistan	AFG	1971						7025.5
Afghanistan	AFG	1972						5851.38
Afghanistan	AFG	1973						6121.89
Afghanistan	AFG	1974						6511.96
Afghanistan	AFG	1975						6933.06
Afghanistan	AFG	1976						7067.5
Afghanistan	AFG	1977						6905.57
Afghanistan	AFG	1978						6900.38
Afghanistan	AFG	1979						6753.13
Afghanistan	AFG	1980						6728.67
Afghanistan	AFG	1981						6738.51
Afghanistan	AFG	1982						6704.63
Afghanistan	AFG	1983						6338.3
Afghanistan	AFG	1984						5598.1
Afghanistan	AFG	1985						4958.6
Afghanistan	AFG	1986						4040.92
Afghanistan	AFG	1987						4352.96
Afghanistan	AFG	1988						4582.06
Afghanistan	AFG	1989						4508.79
Afghanistan	AFG	1990	660.023		153.798		0.1001	4514.3
Afghanistan	AFG	1991	745.913		152.109		0.1001	4717.85
Afghanistan	AFG	1992	382.363		149.413		0.1001	4772.09
Afghanistan	AFG	1993	391.046		165.213		0.1001	4809.43
Afghanistan	AFG	1994	385.074		178.518		0.1001	4987.55
Afghanistan	AFG	1995	369.606		192.89		0.1001	5255.27
Afghanistan	AFG	1996	373.312		201.984		0.0992	5912.82
Afghanistan	AFG	1997	383.86		215.091		0.0587	6476.69
Afghanistan	AFG	1998	399.252		226.769		0.1606	6904.33
Afghanistan	AFG	1999	418.544		231.414		0.0441	7549.94
Afghanistan	AFG	2000	444.707		210.865		0.3501	6478.2
Afghanistan	AFG	2001	448.961		200.742		0.1194	5395.49
Afghanistan	AFG	2002	478.755		244.755		0	6909.4
Afghanistan	AFG	2003	501.254		255.383		0	7144.25
Afghanistan	AFG	2004	530.295		261.032		0	7025.81
Afghanistan	AFG	2005	555.401		270.675		0	7142.21
Afghanistan	AFG	2006	580.337		278.288		0.4265	7268.14
Afghanistan	AFG	2007	604.971		286.973		0	7394.93
Afghanistan	AFG	2008	624.443		295.096		0.4628	8226.5
Afghanistan	AFG	2009	649.684		303.236		0	8395.11
Afghanistan	AFG	2010	675.111		311.375		0	9707.92
Afghanistan	AFG	2011						9687.87
Afghanistan	AFG	2012						9565.12
Afghanistan	AFG	2013						9485.51
Afghanistan	AFG	2014						9697.98
Afghanistan	AFG	2030						10869.7
Afghanistan	AFG	2050						14374.3
Africa		1961						136257
Africa		1962						138915
Africa		1963						141110
Africa		1964						145119
Africa		1965						149020
Africa		1966						152146
Africa		1967						157635
Africa		1968						162515
Africa		1969						165390
Africa		1970						168009
Africa		1971						170266
Africa		1972						170890
Africa		1973						171068
Africa		1974						172008
Africa		1975						176005
Africa		1976						178097
Africa		1977						182649
Africa		1978						188018
Africa		1979						192790
Africa		1980						194789
Africa		1981						197451
Africa		1982						201779
Africa		1983						203218
Africa		1984						198928
Africa		1985						201345
Africa		1986						204847
Africa		1987						205608
Africa		1988						210253
Africa		1989						218204
Africa		1990	138651	88.9109	32259.3		176317	293976
Africa		1991	144033	83.6597	33792.8		176317	294994
Africa		1992	149392	79.3283	35604.5		176317	299747
Africa		1993	152423	83.465	37756.3		176317	299073
Africa		1994	150211	96.9226	39687.5		176317	303847
Africa		1995	161024	103.427	40877.8		176317	309120
Africa		1996	172699	102.299	41578.5		193958	312105
Africa		1997	171600	110.164	41975.8		195479	318268
Africa		1998	171959	120.016	42256.1		226108	334423
Africa		1999	173784	126.092	42545.7		204963	337214
Africa		2000	181085	137.727	42942.5		188582	340438
Africa		2001	181111	154.026	43453.4		153594	345088
Africa		2002	176379	164.367	44323.7		175952	350942
Africa		2003	190911	175.146	45027.9		161055	363682
Africa		2004	195660	182.086	45831.9		175406	366186
Africa		2005	205161	174.171	46859.9		192802	383655
Africa		2006	208244	186.731	47798.7		169193	378071
Africa		2007	209796	191.33	48725.1		166122	396887
Africa		2008	214646	195.892	49753.9		169222	409752
Africa		2009	211320	203.132	51101.8		166505	405817
Africa		2010	217549	210.372	51799.3		163999	418846
Africa		2011						427302
Africa		2012						431771
Africa		2013						438455
Africa		2014						441072
Africa		2030						459888
Africa		2050						533433
Albania	ALB	1961						1239.23
Albania	ALB	1962						1251.16
Albania	ALB	1963						1246.42
Albania	ALB	1964						1252.99
Albania	ALB	1965						1343.53
Albania	ALB	1966						1338.4
Albania	ALB	1967						1354
Albania	ALB	1968						1256.24
Albania	ALB	1969						1238.55
Albania	ALB	1970						1231.9
Albania	ALB	1971						1184.16
Albania	ALB	1972						1159.96
Albania	ALB	1973						1189.84
Albania	ALB	1974						1233.02
Albania	ALB	1975						1249.34
Albania	ALB	1976						1325.2
Albania	ALB	1977						1384.47
Albania	ALB	1978						1479
Albania	ALB	1979						1544.42
Albania	ALB	1980						1591.21
Albania	ALB	1981						1626.89
Albania	ALB	1982						1640.01
Albania	ALB	1983						1664.73
Albania	ALB	1984						1666.37
Albania	ALB	1985						1598.4
Albania	ALB	1986						1668.02
Albania	ALB	1987						1794.02
Albania	ALB	1988						1886.77
Albania	ALB	1989						1921.49
Albania	ALB	1990	429.007	1.0857	367.95		12.8799	1848.74
Albania	ALB	1991	341.793	0.7929	317.68		12.8799	1872.38
Albania	ALB	1992	281.466	0.5001	275.239		12.8799	1860.62
Albania	ALB	1993	267.043	0.8224	258.829		12.8799	1983.08
Albania	ALB	1994	299.293	0.7799	246.746		12.8799	2533.89
Albania	ALB	1995	243.51	0.993	230.777		12.8799	2590.81
Albania	ALB	1996	242.233	0.7205	222.497		7.0205	2446.35
Albania	ALB	1997	230.808	0.7096	208.478		16.7486	2274.6
Albania	ALB	1998	231.419	0.6988	199.026		8.5283	2156.98
Albania	ALB	1999	231.169	0.6496	139.96		6.9382	2214.7
Albania	ALB	2000	245.265	0.2888	138.331		38.7764	2253.31
Albania	ALB	2001	222.034	0.2749	137.249		0.5433	2200.53
Albania	ALB	2002	252.867	0.5105	134.759		0	2142.73
Albania	ALB	2003	354.047	0.8732	122.009		1.5602	2169.22
Albania	ALB	2004	382.125	1.1019	163.167		0	2087.62
Albania	ALB	2005	390.229	0.8265	160.356		0.3113	2072.56
Albania	ALB	2006	408.682	1.1992	179.028		0.6027	2035.96
Albania	ALB	2007	432.37	1.3573	187.593		99.8681	1919.82
Albania	ALB	2008	446.646	1.5153	201.949		2.4394	1794.41
Albania	ALB	2009	463.433	1.7449	216.065		0.1201	1706.15
Albania	ALB	2010	547.292	1.9746	230.423		0.1216	1715.69
Albania	ALB	2011						1702.64
Albania	ALB	2012						1733.36
Albania	ALB	2013						1722.77
Albania	ALB	2014						1744
Albania	ALB	2030						2125.7
Albania	ALB	2050						2111.18
Algeria	DZA	1961						1623.06
Algeria	DZA	1962						1530.43
Algeria	DZA	1963						1329.98
Algeria	DZA	1964						1433.37
Algeria	DZA	1965						1694.79
Algeria	DZA	1966						1757.91
Algeria	DZA	1967						2074.67
Algeria	DZA	1968						2171.48
Algeria	DZA	1969						2231.89
Algeria	DZA	1970						2263.46
Algeria	DZA	1971						2306.71
Algeria	DZA	1972						2354.96
Algeria	DZA	1973						2312.23
Algeria	DZA	1974						2393.24
Algeria	DZA	1975						2541.96
Algeria	DZA	1976						2482.81
Algeria	DZA	1977						2705.16
Algeria	DZA	1978						2841.39
Algeria	DZA	1979						3124.06
Algeria	DZA	1980						3269.93
Algeria	DZA	1981						3320.18
Algeria	DZA	1982						3467.64
Algeria	DZA	1983						3599.7
Algeria	DZA	1984						3470.82
Algeria	DZA	1985						3460.27
Algeria	DZA	1986						3391.95
Algeria	DZA	1987						3508.4
Algeria	DZA	1988						3488.18
Algeria	DZA	1989						3603.99
Algeria	DZA	1990	25047.4	8.451	433.257		50.533	3669.38
Algeria	DZA	1991	26189.1	7.3346	449.171		50.533	3516.63
Algeria	DZA	1992	29981.9	7.7614	460.076		50.533	3682.56
Algeria	DZA	1993	29700.9	7.1939	473.642		50.533	3733.07
Algeria	DZA	1994	28711.8	7.2121	485.568		50.533	3593.95
Algeria	DZA	1995	31827.2	8.1827	494.724		50.533	3605.23
Algeria	DZA	1996	32717.8	6.6274	506.138		50.3318	3616.64
Algeria	DZA	1997	33767.5	5.9501	513.418		37.1855	3612.3
Algeria	DZA	1998	34459.9	6.1377	525.758		39.3122	3808.33
Algeria	DZA	1999	36946.3	7.6437	535.214		41.1364	3987.86
Algeria	DZA	2000	36159.6	7.3022	543.119		202.16	3995.35
Algeria	DZA	2001	33235.7	7.4656	554.114		4.019	4047.41
Algeria	DZA	2002	33107.1	7.7756	562.12		9.6972	3997.02
Algeria	DZA	2003	35871.2	7.7401	574.512		18.5563	4044.96
Algeria	DZA	2004	35236.4	7.8283	585.495		6.4492	4230.27
Algeria	DZA	2005	37013.9	7.7004	595.957		37.072	4256.94
Algeria	DZA	2006	37505.1	7.6805	604.401		57.0968	4336.84
Algeria	DZA	2007	36357.6	7.6066	615.686		166.936	4453.01
Algeria	DZA	2008	37012.8	7.5598	624.349		62.2544	4383.84
Algeria	DZA	2009	36390.1	7.513	705.304		0	4682.05
Algeria	DZA	2010	36852.4	7.4661	681.381		3.6756	4895.59
Algeria	DZA	2011						5054.36
Algeria	DZA	2012						5359.65
Algeria	DZA	2013						5521.35
Algeria	DZA	2014						5851.96
Algeria	DZA	2030						5712.34
Algeria	DZA	2050						6895.49
American Samoa	ASM	1961						2.9682
American Samoa	ASM	1962						2.7075
American Samoa	ASM	1963						3.6648
American Samoa	ASM	1964						4.6593
American Samoa	ASM	1965						5.0369
American Samoa	ASM	1966						4.8151
American Samoa	ASM	1967						3.5657
American Samoa	ASM	1968						3.2921
American Samoa	ASM	1969						3.4125
American Samoa	ASM	1970						3.4113
American Samoa	ASM	1971						3.3633
American Samoa	ASM	1972						3.3457
American Samoa	ASM	1973						3.3543
American Samoa	ASM	1974						3.3761
American Samoa	ASM	1975						3.3988
American Samoa	ASM	1976						3.4154
American Samoa	ASM	1977						3.5101
American Samoa	ASM	1978						3.4742
American Samoa	ASM	1979						3.4227
American Samoa	ASM	1980						3.4265
American Samoa	ASM	1981						3.4854
American Samoa	ASM	1982						3.6495
American Samoa	ASM	1983						3.8137
American Samoa	ASM	1984						3.9727
American Samoa	ASM	1985						4.0681
American Samoa	ASM	1986						4.1319
American Samoa	ASM	1987						4.2274
American Samoa	ASM	1988						4.2912
American Samoa	ASM	1989						4.4045
American Samoa	ASM	1990	0		0.0007		0	3.4992
American Samoa	ASM	1991	0		0.0006		0	3.4996
American Samoa	ASM	1992	0		0.0006		0	3.5001
American Samoa	ASM	1993	0		0.0005		0	3.5056
American Samoa	ASM	1994	0		0.0005		0	3.5073
American Samoa	ASM	1995	0		0.0005		0	3.5085
American Samoa	ASM	1996	0		0.0005		0	3.5098
American Samoa	ASM	1997	0		0.0005		0	3.511
American Samoa	ASM	1998	0		0.0005		0	3.5051
American Samoa	ASM	1999	0		0.0005		0	3.5054
American Samoa	ASM	2000	0		0.0005		0	3.5054
American Samoa	ASM	2001	0		0.0005		0	3.5141
American Samoa	ASM	2002	0		0.0005		0	3.5153
American Samoa	ASM	2003	0		0.0005		0	3.5167
American Samoa	ASM	2004	0		0.0005		0	3.5055
American Samoa	ASM	2005	0		0.0005		0	3.5055
American Samoa	ASM	2006	0		0.0005		0	3.5025
American Samoa	ASM	2007	0		0.0005		0	3.5279
American Samoa	ASM	2008	0		0.0005		0	3.5291
American Samoa	ASM	2009	0		0.0005		0	3.5304
American Samoa	ASM	2010	0		0.0005		0	3.5303
American Samoa	ASM	2011						3.5303
American Samoa	ASM	2012						3.5303
American Samoa	ASM	2013						3.5303
American Samoa	ASM	2014						3.5303
American Samoa	ASM	2030						5.3579
American Samoa	ASM	2050						7.4785
Americas		1961						465983
Americas		1962						475813
Americas		1963						480231
Americas		1964						492006
Americas		1965						502051
Americas		1966						506241
Americas		1967						515103
Americas		1968						521287
Americas		1969						522267
Americas		1970						529705
Americas		1971						539612
Americas		1972						550984
Americas		1973						563803
Americas		1974						584037
Americas		1975						599580
Americas		1976						608447
Americas		1977						614395
Americas		1978						604891
Americas		1979						602450
Americas		1980						622600
Americas		1981						633012
Americas		1982						633929
Americas		1983						627790
Americas		1984						633478
Americas		1985						629706
Americas		1986						628118
Americas		1987						626876
Americas		1988						635579
Americas		1989						641588
Americas		1990	386174	922.607	20634.4	315	52892.8	647690
Americas		1991	371035	929.375	21798.8	315	52892.8	653084
Americas		1992	372785	931.168	21583.9	315	52892.8	662902
Americas		1993	378766	984.371	18844.9	315	52892.8	664739
Americas		1994	385681	1100.86	18694.3	315	52892.8	676419
Americas		1995	396836	1156.33	19154.5	315	52892.8	682049
Americas		1996	405524	1182.7	19408.2	315	43344	672160
Americas		1997	418505	1235.51	17634.3	315	38505.1	674229
Americas		1998	419250	1224.23	17774.4	315	78918.3	678231
Americas		1999	408305	1266.75	17693.8	315	62154.6	680008
Americas		2000	415414	1270.62	17857.1	315	31298.6	680476
Americas		2001	423291	1228.46	16848.3	315	20398.8	690876
Americas		2002	422626	1268.74	16344.1	315	44015.6	708444
Americas		2003	423719	1284.64	17831.7	315	57622.8	726076
Americas		2004	429637	1368.72	17881.2	315	62760.3	741066
Americas		2005	422866	1379.94	18158.7	315	65112.7	749702
Americas		2006	427267	1430.97	18123.2	315	49672.2	746523
Americas		2007	431399	1479.28	18406.7	315	86165.6	746957
Americas		2008	437554	1483.64	18716.9	315	43575.4	747868
Americas		2009	421566	1518.21	18635.9	315	30128.8	747771
Americas		2010	435586	1582.56	19069.9	315	82560.4	751238
Americas		2011						744640
Americas		2012						746309
Americas		2013						744082
Americas		2014						748797
Americas		2030						863574
Americas		2050						921415
Andorra	AND	1990						0
Andorra	AND	1991						0
Andorra	AND	1992						0
Andorra	AND	1993						0
Andorra	AND	1994						0
Andorra	AND	1995						0
Andorra	AND	1996						0
Andorra	AND	1997						0
Andorra	AND	1998						0
Andorra	AND	1999						0
Andorra	AND	2000						0
Andorra	AND	2001						0
Andorra	AND	2002						0
Andorra	AND	2003						0
Andorra	AND	2004						0
Andorra	AND	2005						0
Andorra	AND	2006						0
Andorra	AND	2007						0
Andorra	AND	2008						0
Andorra	AND	2009						0
Andorra	AND	2010						0
Andorra	AND	2011						0
Andorra	AND	2012						0
Andorra	AND	2013						0
Andorra	AND	2014						0
Andorra	AND	2030						0
Andorra	AND	2050						0
Angola	AGO	1961						1221.27
Angola	AGO	1962						1261.24
Angola	AGO	1963						1318
Angola	AGO	1964						1426.26
Angola	AGO	1965						1546.78
Angola	AGO	1966						1612.08
Angola	AGO	1967						1752.06
Angola	AGO	1968						1758.93
Angola	AGO	1969						1865.53
Angola	AGO	1970						2068.55
Angola	AGO	1971						2202.89
Angola	AGO	1972						2266.04
Angola	AGO	1973						2311.89
Angola	AGO	1974						2313.58
Angola	AGO	1975						2355.77
Angola	AGO	1976						2251.82
Angola	AGO	1977						2294.04
Angola	AGO	1978						2342
Angola	AGO	1979						2415.52
Angola	AGO	1980						2477.75
Angola	AGO	1981						2511.8
Angola	AGO	1982						2551.7
Angola	AGO	1983						2578.77
Angola	AGO	1984						2618.76
Angola	AGO	1985						2640.06
Angola	AGO	1986						2690.28
Angola	AGO	1987						2608.61
Angola	AGO	1988						2546.5
Angola	AGO	1989						2485.62
Angola	AGO	1990	6659.1		183.462		19775.9	11838.2
Angola	AGO	1991	6827.59		189.941		19775.9	11881
Angola	AGO	1992	7051.27		195.939		19775.9	11932
Angola	AGO	1993	6940.3		215.051		19775.9	11869.3
Angola	AGO	1994	6719.06		311.01		19775.9	11891.8
Angola	AGO	1995	7838.18		314.935		19775.9	11825
Angola	AGO	1996	9347.93		322.93		22444.1	11491.7
Angola	AGO	1997	9773.22		331.074		20607.8	11386.4
Angola	AGO	1998	10526.7		342.731		24996.4	12586.2
Angola	AGO	1999	10529.9		352.527		22982.7	11726.8
Angola	AGO	2000	9877.72		362.794		20572	12090.5
Angola	AGO	2001	9469.88		372.555		14141.9	12224
Angola	AGO	2002	9499.03		383.029		18401.5	12056.5
Angola	AGO	2003	9271.22		392.95		18839.7	13470.1
Angola	AGO	2004	9641.96		404.41		21767.1	13785.5
Angola	AGO	2005	10147.2		414.92		22147	13866.5
Angola	AGO	2006	9861.8		427.963		16583.8	12587.7
Angola	AGO	2007	10114.7		439.267		20020.3	13569.1
Angola	AGO	2008	10580.5		451.166		17188	12941.2
Angola	AGO	2009	11094.6		464.827		17684.8	13085.5
Angola	AGO	2010	11453.4		478.445		18676.1	13676.8
Angola	AGO	2011						14101.2
Angola	AGO	2012						13019.4
Angola	AGO	2013						13813.4
Angola	AGO	2014						13373.3
Angola	AGO	2030						14406
Angola	AGO	2050						16172.2
Anguilla	AIA	1990	2.9193		0.0014		0	0
Anguilla	AIA	1991	2.7869		0.0009		0	0
Anguilla	AIA	1992	2.6645		0.0014		0	0
Anguilla	AIA	1993	2.3099		0.002		0	0
Anguilla	AIA	1994	2.2476		0.002		0	0
Anguilla	AIA	1995	2.2192		0.002		0	0
Anguilla	AIA	1996	2.1839		0.002		0	0
Anguilla	AIA	1997	2.1146		0.002		0	0
Anguilla	AIA	1998	2.0313		0.0021		0	0
Anguilla	AIA	1999	1.9472		0.0021		0	0
Anguilla	AIA	2000	1.9476		0.0021		0	0
Anguilla	AIA	2001	1.948		0.0021		0	0
Anguilla	AIA	2002	2.0833		0.0021		0	0
Anguilla	AIA	2003	1.9489		0.0021		0	0
Anguilla	AIA	2004	1.9494		0.0021		0	0
Anguilla	AIA	2005	1.9497		0.0021		0	0
Anguilla	AIA	2006	1.9502		0.0021		0	0
Anguilla	AIA	2007	1.9506		0.0021		0	0
Anguilla	AIA	2008	1.951		0.0021		0	0
Anguilla	AIA	2009	1.9515		0.0021		0	0
Anguilla	AIA	2010	1.9519		0.0021		0	0
Anguilla	AIA	2011						0
Anguilla	AIA	2012						0
Anguilla	AIA	2013						0
Anguilla	AIA	2014						0
Anguilla	AIA	2030						0
Anguilla	AIA	2050						0
Annex I countries		1961						756971
Annex I countries		1962						776470
Annex I countries		1963						785604
Annex I countries		1964						781167
Annex I countries		1965						786568
Annex I countries		1966						794391
Annex I countries		1967						809363
Annex I countries		1968						815152
Annex I countries		1969						815468
Annex I countries		1970						813474
Annex I countries		1971						826493
Annex I countries		1972						838042
Annex I countries		1973						851190
Annex I countries		1974						875169
Annex I countries		1975						887724
Annex I countries		1976						878922
Annex I countries		1977						868267
Annex I countries		1978						864832
Annex I countries		1979						861269
Annex I countries		1980						869157
Annex I countries		1981						869684
Annex I countries		1982						871827
Annex I countries		1983						860036
Annex I countries		1984						869635
Annex I countries		1985						862920
Annex I countries		1986						854448
Annex I countries		1987						840063
Annex I countries		1988						831798
Annex I countries		1989						830184
Annex I countries		1990	1.07182e+06	2246.96	59906.8	327.6	56554.6	851806
Annex I countries		1991	1.05414e+06	2182.15	58045.5	327.6	56554.6	835354
Annex I countries		1992	992444	2173.06	52810	327.6	56533.8	782881
Annex I countries		1993	953776	2077.15	55267.9	327.6	56533.8	762917
Annex I countries		1994	921202	2159.38	48286.4	327.6	56533.8	754314
Annex I countries		1995	910791	2192.26	47240.2	327.6	56533.8	732799
Annex I countries		1996	913948	2121.2	47259.5	327.6	54734	713280
Annex I countries		1997	906905	2207.59	44905.9	327.6	31161.8	692626
Annex I countries		1998	891205	2140.86	42400	327.6	70579.4	677181
Annex I countries		1999	882023	2180.04	43176	327.6	49249.4	676994
Annex I countries		2000	901703	2230.02	43570.3	327.6	36048.5	673441
Annex I countries		2001	909627	2129.4	42735.5	327.6	31262.5	662322
Annex I countries		2002	909879	2119.05	38217.5	327.6	68106	659119
Annex I countries		2003	922613	2119.66	40015.2	327.6	93188.4	625030
Annex I countries		2004	922878	2178.05	39847.2	327.6	43828	631522
Annex I countries		2005	918624	2131.18	37643.9	327.6	43889.2	614489
Annex I countries		2006	932935	2088.94	38392.5	327.6	54049.3	622886
Annex I countries		2007	946562	2082.89	37763.4	327.6	61212.7	614770
Annex I countries		2008	961078	2024.19	40344.5	327.6	89136.4	603502
Annex I countries		2009	950458	1990.02	39688.3	327.6	37650.4	598976
Annex I countries		2010	977902	1997.04	42220.2	327.6	52552.4	588426
Annex I countries		2011						614478
Annex I countries		2012						617014
Annex I countries		2013						587669
Annex I countries		2014						596204
Annex I countries		2030						646184
Annex I countries		2050						637763
Antigua and Barbuda	ATG	1961						10.0712
Antigua and Barbuda	ATG	1962						10.2975
Antigua and Barbuda	ATG	1963						10.398
Antigua and Barbuda	ATG	1964						11.7275
Antigua and Barbuda	ATG	1965						11.782
Antigua and Barbuda	ATG	1966						11.4755
Antigua and Barbuda	ATG	1967						11.8787
Antigua and Barbuda	ATG	1968						12.3934
Antigua and Barbuda	ATG	1969						12.9854
Antigua and Barbuda	ATG	1970						13.0992
Antigua and Barbuda	ATG	1971						13.5962
Antigua and Barbuda	ATG	1972						13.4439
Antigua and Barbuda	ATG	1973						13.2804
Antigua and Barbuda	ATG	1974						12.8679
Antigua and Barbuda	ATG	1975						12.8612
Antigua and Barbuda	ATG	1976						13.0449
Antigua and Barbuda	ATG	1977						13.2795
Antigua and Barbuda	ATG	1978						16.1814
Antigua and Barbuda	ATG	1979						20.6115
Antigua and Barbuda	ATG	1980						23.5678
Antigua and Barbuda	ATG	1981						23.4596
Antigua and Barbuda	ATG	1982						24.7128
Antigua and Barbuda	ATG	1983						24.731
Antigua and Barbuda	ATG	1984						24.7453
Antigua and Barbuda	ATG	1985						27.3793
Antigua and Barbuda	ATG	1986						27.4569
Antigua and Barbuda	ATG	1987						27.468
Antigua and Barbuda	ATG	1988						27.4808
Antigua and Barbuda	ATG	1989						24.9016
Antigua and Barbuda	ATG	1990	0.7755		0.4052		0	24.6835
Antigua and Barbuda	ATG	1991	0.7875		0.3868		0	24.5827
Antigua and Barbuda	ATG	1992	0.8114		0.3637		0	24.6322
Antigua and Barbuda	ATG	1993	0.817		0.3399		0	24.8353
Antigua and Barbuda	ATG	1994	0.8299		0.3569		0	25.1972
Antigua and Barbuda	ATG	1995	0.8385		0.368		0	25.3684
Antigua and Barbuda	ATG	1996	0.8361		0.3622		0	25.1571
Antigua and Barbuda	ATG	1997	0.8547		0.2457		0	24.9613
Antigua and Barbuda	ATG	1998	0.6775		0.1456		0	24.6649
Antigua and Barbuda	ATG	1999	0.6952		0.1636		0	24.4171
Antigua and Barbuda	ATG	2000	0.8643		0.1603		0	24.1942
Antigua and Barbuda	ATG	2001	0.8414		0.1636		0	24.8311
Antigua and Barbuda	ATG	2002	0.8362		0.1785		0	25.1385
Antigua and Barbuda	ATG	2003	0.8257		0.2015		0	25.4785
Antigua and Barbuda	ATG	2004	0.8825		0.2231		0	25.723
Antigua and Barbuda	ATG	2005	0.8686		0.2254		0	25.4225
Antigua and Barbuda	ATG	2006	0.8619		0.2373		0	25.4852
Antigua and Barbuda	ATG	2007	0.8694		0.2444		0	26.2796
Antigua and Barbuda	ATG	2008	0.8983		0.254		0	26.2141
Antigua and Barbuda	ATG	2009	0.9082		0.2635		0	26.0681
Antigua and Barbuda	ATG	2010	0.9181		0.273		0	13.2506
Antigua and Barbuda	ATG	2011						13.2551
Antigua and Barbuda	ATG	2012						13.2548
Antigua and Barbuda	ATG	2013						13.2506
Antigua and Barbuda	ATG	2014						13.2506
Antigua and Barbuda	ATG	2030						29.9716
Antigua and Barbuda	ATG	2050						35.2613
Argentina	ARG	1961						60152.4
Argentina	ARG	1962						60191.6
Argentina	ARG	1963						56605.7
Argentina	ARG	1964						59550.3
Argentina	ARG	1965						65015.8
Argentina	ARG	1966						67459.9
Argentina	ARG	1967						70476.3
Argentina	ARG	1968						70466.7
Argentina	ARG	1969						66332
Argentina	ARG	1970						66616.6
Argentina	ARG	1971						68008.9
Argentina	ARG	1972						70944
Argentina	ARG	1973						73870.4
Argentina	ARG	1974						73915.5
Argentina	ARG	1975						75558
Argentina	ARG	1976						77334.1
Argentina	ARG	1977						80452.9
Argentina	ARG	1978						76224.8
Argentina	ARG	1979						75163.7
Argentina	ARG	1980						73693.8
Argentina	ARG	1981						72008.6
Argentina	ARG	1982						70161
Argentina	ARG	1983						71329
Argentina	ARG	1984						72215.1
Argentina	ARG	1985						71509.3
Argentina	ARG	1986						69817.7
Argentina	ARG	1987						67771
Argentina	ARG	1988						69210
Argentina	ARG	1989						69713.7
Argentina	ARG	1990	14022.3	8.3699	87.9165		3415.29	71234.7
Argentina	ARG	1991	14272.7	8.5309	90.8502		3415.29	70330.6
Argentina	ARG	1992	14821.3	8.2082	122.927		3415.29	71168.7
Argentina	ARG	1993	15373	8.7097	139.999		3415.29	70050.9
Argentina	ARG	1994	16357	9.0444	134.552		3415.29	70578.2
Argentina	ARG	1995	18008.4	10.0194	133.511		3415.29	70003.4
Argentina	ARG	1996	18893.7	8.7852	148.558		3224.56	67755.4
Argentina	ARG	1997	20190.6	9.158	133.167		3468.67	67035.3
Argentina	ARG	1998	21047.4	8.2187	141.241		3655.26	64790.7
Argentina	ARG	1999	16050.2	7.3427	160.378		4344.9	66569
Argentina	ARG	2000	16666.7	7.6609	150.44		2593.3	66777.4
Argentina	ARG	2001	16697.5	8.7038	135.233		1670.41	68309.6
Argentina	ARG	2002	16199.2	15.7058	131.023		2697.04	69543
Argentina	ARG	2003	17170.9	15.9116	148.579		3170.93	74679
Argentina	ARG	2004	18580.1	20.3434	137.903		4941.37	74505.8
Argentina	ARG	2005	18657.8	25.4071	146.508		3109.48	74761
Argentina	ARG	2006	18269.2	29.5947	112.955		4759.26	76256.6
Argentina	ARG	2007	17660.3	29.768	97.1187		3404.69	76596.4
Argentina	ARG	2008	17705	29.9109	92.195		6186.32	75617.1
Argentina	ARG	2009	16884.3	31.4122	82.3662		3470.82	71797.8
Argentina	ARG	2010	16238.3	32.9134	89.8174		2610.79	64944.8
Argentina	ARG	2011						64205.2
Argentina	ARG	2012						66280.6
Argentina	ARG	2013						67820.7
Argentina	ARG	2014						69146.6
Argentina	ARG	2030						87172.8
Argentina	ARG	2050						89571
Armenia	ARM	1992	1055.45		62.2184		0.2018	590.677
Armenia	ARM	1993	1054.37		3.6004		0.2018	526.946
Armenia	ARM	1994	1198.98		17.1625		0.2018	519.086
Armenia	ARM	1995	1113.89		4.2906		0.2018	511.888
Armenia	ARM	1996	1250.21		3.2224		0.1285	511.969
Armenia	ARM	1997	1320.43		3.3762		0.1337	504.307
Armenia	ARM	1998	1314.54		3.407		1.2292	470.761
Armenia	ARM	1999	1375.42		2.3607		0.1327	473.42
Armenia	ARM	2000	1304.27		1.8532		0	478.327
Armenia	ARM	2001	1244.1		1.8883		0.0778	494.081
Armenia	ARM	2002	1267.03		9.2355		0	514.518
Armenia	ARM	2003	1326.48		13.19		0.1066	534.506
Armenia	ARM	2004	1380.49		2.8451		0.1408	560.901
Armenia	ARM	2005	1499.34		3.148		0.2122	562.079
Armenia	ARM	2006	1586.26		3.1304		0.8371	579.866
Armenia	ARM	2007	1689.36		4.2979		0	606.188
Armenia	ARM	2008	1788.66		3.6966		0.1919	610.574
Armenia	ARM	2009	1882.72		3.4974		0	562.522
Armenia	ARM	2010	1977.91		3.7166		0.1109	552.071
Armenia	ARM	2011						547.855
Armenia	ARM	2012						576.505
Armenia	ARM	2013						636.183
Armenia	ARM	2014						654.634
Armenia	ARM	2030						710.068
Armenia	ARM	2050						791.977
Aruba	ABW	1990	0.5898		0.3068		0	0.8772
Aruba	ABW	1991	0.6011		0.3028		0	0
Aruba	ABW	1992	0.5943		0.3302		0	0
Aruba	ABW	1993	0.5972		0.3744		0	0
Aruba	ABW	1994	0.611		0.3773		0	0
Aruba	ABW	1995	0.6683		0.3639		0	0
Aruba	ABW	1996	0.5491		0.0299		0	0
Aruba	ABW	1997	0.5661		0.0367		0	0
Aruba	ABW	1998	0.6017		0.0813		0	0
Aruba	ABW	1999	0.6165		0.0852		0	0
Aruba	ABW	2000	0.7133		0.3172		0	0
Aruba	ABW	2001	0.691		0.3241		0	0
Aruba	ABW	2002	0.7202		0.3403		0	0
Aruba	ABW	2003	0.6731		0.3544		0	0
Aruba	ABW	2004	0.7427		0.3541		0	0
Aruba	ABW	2005	0.7622		0.3475		0	0
Aruba	ABW	2006	0.7953		0.3625		0	0
Aruba	ABW	2007	0.8255		0.4803		0	0
Aruba	ABW	2008	0.8573		0.5254		0	0
Aruba	ABW	2009	0.8897		0.5847		0	0
Aruba	ABW	2010	0.9221		0.6441		0	0
Aruba	ABW	2011						0
Aruba	ABW	2012						0
Aruba	ABW	2013						0
Aruba	ABW	2014						0
Aruba	ABW	2030						0
Aruba	ABW	2050						0
Asia		1961						773046
Asia		1962						781499
Asia		1963						786386
Asia		1964						812413
Asia		1965						819248
Asia		1966						838164
Asia		1967						847031
Asia		1968						861753
Asia		1969						868186
Asia		1970						874011
Asia		1971						888482
Asia		1972						887794
Asia		1973						901801
Asia		1974						908938
Asia		1975						920972
Asia		1976						924512
Asia		1977						931852
Asia		1978						940018
Asia		1979						942468
Asia		1980						951000
Asia		1981						960457
Asia		1982						960494
Asia		1983						981262
Asia		1984						990315
Asia		1985						998391
Asia		1986						1.01564e+06
Asia		1987						1.01541e+06
Asia		1988						1.03532e+06
Asia		1989						1.0561e+06
Asia		1990	491024	816.605	178691	2835	60846.1	1.06454e+06
Asia		1991	498502	882.839	178040	2835	60846.1	1.06758e+06
Asia		1992	591035	964.629	172904	2835	60953	1.11571e+06
Asia		1993	606947	974.889	171714	2835	60953	1.11885e+06
Asia		1994	623492	1020.2	164508	2835	60953	1.1306e+06
Asia		1995	657237	1088.35	168656	2835	60953	1.14748e+06
Asia		1996	680390	1175	170535	2835	28314	1.1593e+06
Asia		1997	692153	1315.64	163066	2835	235395	1.1585e+06
Asia		1998	690514	1350.99	150271	2835	90619.4	1.15792e+06
Asia		1999	695092	1374.31	149101	2835	41806.1	1.17583e+06
Asia		2000	730361	1526.55	145165	2835	21185.3	1.17174e+06
Asia		2001	749321	1565.98	144485	2835	13254.2	1.17175e+06
Asia		2002	798112	1626.61	142451	2835	89239.8	1.16926e+06
Asia		2003	894300	1740.42	144232	2835	32236.8	1.17945e+06
Asia		2004	988910	1887.54	146394	2835	82077.9	1.20587e+06
Asia		2005	1.06893e+06	1972.2	150121	2835	45352.7	1.23572e+06
Asia		2006	1.1384e+06	2063.08	150133	2835	112579	1.26366e+06
Asia		2007	1.18724e+06	2259.54	151154	2835	29659	1.28451e+06
Asia		2008	1.27681e+06	2479.76	160476	2835	13757.1	1.30202e+06
Asia		2009	1.32402e+06	2649.39	162293	2835	81364.2	1.30979e+06
Asia		2010	1.40349e+06	2819.01	165186	2835	24093.1	1.325e+06
Asia		2011						1.32663e+06
Asia		2012						1.33485e+06
Asia		2013						1.34353e+06
Asia		2014						1.35434e+06
Asia		2030						1.46282e+06
Asia		2050						1.61255e+06
Australia	AUS	1961						53979.3
Australia	AUS	1962						55864.3
Australia	AUS	1963						56671.4
Australia	AUS	1964						58244
Australia	AUS	1965						58894.1
Australia	AUS	1966						55409.6
Australia	AUS	1967						57024.6
Australia	AUS	1968						58736.8
Australia	AUS	1969						61832.5
Australia	AUS	1970						64797.2
Australia	AUS	1971						67275.4
Australia	AUS	1972						68762.7
Australia	AUS	1973						67071.6
Australia	AUS	1974						69928.9
Australia	AUS	1975						73524.7
Australia	AUS	1976						73805.5
Australia	AUS	1977						68986.3
Australia	AUS	1978						65300.3
Australia	AUS	1979						62923.5
Australia	AUS	1980						62109.7
Australia	AUS	1981						60343.3
Australia	AUS	1982						60252.5
Australia	AUS	1983						56452.6
Australia	AUS	1984						57356.1
Australia	AUS	1985						59937.3
Australia	AUS	1986						60236.9
Australia	AUS	1987						58497.9
Australia	AUS	1988						59088.8
Australia	AUS	1989						61344.6
Australia	AUS	1990	23624.2	15.1238	805.352	12.6	2613.28	85613.8
Australia	AUS	1991	25483.7	14.1839	827.252	12.6	2613.28	84841.3
Australia	AUS	1992	26881.7	15.8929	849.897	12.6	2613.28	82926
Australia	AUS	1993	26925.3	15.8971	1003.92	12.6	2613.28	81372.8
Australia	AUS	1994	24911.5	18.5202	884.223	12.6	2613.28	82795.6
Australia	AUS	1995	26781.3	19.7572	886.247	12.6	2613.28	80703.1
Australia	AUS	1996	27098.1	19.6306	853.748	12.6	3669.24	76769.7
Australia	AUS	1997	28290.5	20.2699	861.148	12.6	5385.49	76501
Australia	AUS	1998	29272.8	20.5017	852.564	12.6	4262.81	78817
Australia	AUS	1999	29602.5	19.8082	844.236	12.6	5775.65	91102.2
Australia	AUS	2000	30963.8	20.8056	853.459	12.6	2030.18	98731
Australia	AUS	2001	34170.9	19.5695	869.904	12.6	2219.69	98218.2
Australia	AUS	2002	35212.6	19.7505	915.312	12.6	2770.86	94688.8
Australia	AUS	2003	35704.3	19.8331	857.306	12.6	5790.97	66649.5
Australia	AUS	2004	36337.1	19.4202	735.8	12.6	746.755	80825.4
Australia	AUS	2005	37167.3	20.3727	671.483	12.6	663.24	67795.3
Australia	AUS	2006	36624	20.3537	577.254	12.6	5193.68	80157.2
Australia	AUS	2007	38156	20.7684	496.688	12.6	2230.97	74276
Australia	AUS	2008	38674.8	21.0767	410.052	12.6	536.053	63170.9
Australia	AUS	2009	42465.5	21.33	400.993	12.6	1477.17	66043.7
Australia	AUS	2010	43748.4	21.5832	395.825	12.6	457.935	56144.8
Australia	AUS	2011						93448.4
Australia	AUS	2012						93725.2
Australia	AUS	2013						66075.2
Australia	AUS	2014						72534.1
Australia	AUS	2030						84884.5
Australia	AUS	2050						86353.4
Australia & New Zealand		1961						72915.7
Australia & New Zealand		1962						75139.4
Australia & New Zealand		1963						76329.1
Australia & New Zealand		1964						78116.9
Australia & New Zealand		1965						79334.8
Australia & New Zealand		1966						77048.4
Australia & New Zealand		1967						79831.8
Australia & New Zealand		1968						82376.4
Australia & New Zealand		1969						85898.3
Australia & New Zealand		1970						89166.5
Australia & New Zealand		1971						90444.6
Australia & New Zealand		1972						92833.7
Australia & New Zealand		1973						90726.8
Australia & New Zealand		1974						93880.5
Australia & New Zealand		1975						97368.3
Australia & New Zealand		1976						97459.4
Australia & New Zealand		1977						92724.3
Australia & New Zealand		1978						89165.2
Australia & New Zealand		1979						86489.7
Australia & New Zealand		1980						87038.1
Australia & New Zealand		1981						85318.4
Australia & New Zealand		1982						85190.1
Australia & New Zealand		1983						81133.5
Australia & New Zealand		1984						82235.2
Australia & New Zealand		1985						84775.1
Australia & New Zealand		1986						85578
Australia & New Zealand		1987						82877.8
Australia & New Zealand		1988						83641.2
Australia & New Zealand		1989						84965.9
Australia & New Zealand		1990	24454	36.4724	855.84	12.6	2614.4	109120
Australia & New Zealand		1991	26311.6	35.5325	881.797	12.6	2614.4	107853
Australia & New Zealand		1992	27742.9	55.7163	893.788	12.6	2614.4	105610
Australia & New Zealand		1993	27789	55.7205	1050.2	12.6	2614.4	103942
Australia & New Zealand		1994	25760.6	60.3963	929.115	12.6	2614.4	106164
Australia & New Zealand		1995	27645.5	104.741	932.097	12.6	2614.4	104629
Australia & New Zealand		1996	28035.9	118.984	898.738	12.6	3670.08	100192
Australia & New Zealand		1997	29284.2	119.623	905.064	12.6	5385.95	100030
Australia & New Zealand		1998	30198.9	119.855	895.663	12.6	4263.31	101793
Australia & New Zealand		1999	30569.9	119.161	885.197	12.6	5776.12	114056
Australia & New Zealand		2000	31979.1	120.159	934.838	12.6	2031.99	121379
Australia & New Zealand		2001	35210.6	92.6474	948.493	12.6	2220.64	121055
Australia & New Zealand		2002	36274.2	66.5532	993.14	12.6	2770.86	118113
Australia & New Zealand		2003	36702.3	40.3606	936.878	12.6	5791.63	90399.3
Australia & New Zealand		2004	37277.6	40.3582	816.065	12.6	747.636	104557
Australia & New Zealand		2005	38083	41.7213	755.343	12.6	663.24	91504.5
Australia & New Zealand		2006	37597.4	42.1129	664.109	12.6	5196.24	104064
Australia & New Zealand		2007	39142.7	42.9381	579.864	12.6	2236.61	97993.7
Australia & New Zealand		2008	39721.1	43.6569	494.488	12.6	537.214	86397.4
Australia & New Zealand		2009	43660.6	44.3208	484.038	12.6	1477.17	89574.4
Australia & New Zealand		2010	45156.6	44.9845	477.968	12.6	459.641	79666.1
Australia & New Zealand		2011						116752
Australia & New Zealand		2012						117369
Australia & New Zealand		2013						89798.6
Australia & New Zealand		2014						96419.9
Australia & New Zealand		2030						110520
Australia & New Zealand		2050						112112
Austria	AUT	1961						5575.85
Austria	AUT	1962						5673.85
Austria	AUT	1963						5595.97
Austria	AUT	1964						5415.42
Austria	AUT	1965						5460.78
Austria	AUT	1966						5511.07
Austria	AUT	1967						5653.97
Austria	AUT	1968						5640.09
Austria	AUT	1969						5557.87
Austria	AUT	1970						5514.93
Austria	AUT	1971						5589.78
Austria	AUT	1972						5544.46
Austria	AUT	1973						5593.45
Austria	AUT	1974						5741.17
Austria	AUT	1975						5699.37
Austria	AUT	1976						5607.38
Austria	AUT	1977						5632.22
Austria	AUT	1978						5657.27
Austria	AUT	1979						5746.66
Austria	AUT	1980						5666.42
Austria	AUT	1981						5574.94
Austria	AUT	1982						5641.89
Austria	AUT	1983						5674.39
Austria	AUT	1984						5799.59
Austria	AUT	1985						5867.35
Austria	AUT	1986						5821.92
Austria	AUT	1987						5765.38
Austria	AUT	1988						5696.87
Austria	AUT	1989						5507.39
Austria	AUT	1990	1208.73	8.6562	784.238		0.0613	5520.12
Austria	AUT	1991	1197	8.9804	861.999		0.0613	5436.12
Austria	AUT	1992	1195.91	6.8044	774.719		0.0613	5370.84
Austria	AUT	1993	1213.65	6.5793	770.731		0.0613	5361.16
Austria	AUT	1994	1207.64	7.044	711.366		0.0613	5115.19
Austria	AUT	1995	1236.52	7.6745	750.124		0.0613	5003.76
Austria	AUT	1996	1227.71	7.4451	803.088		0.0416	4925.91
Austria	AUT	1997	1240.05	7.3702	731.34		0.0364	4819.44
Austria	AUT	1998	1248.47	7.2878	704.567		0.038	4784.5
Austria	AUT	1999	1277.45	7.695	687.009		0.4277	4750.6
Austria	AUT	2000	1290.45	7.6436	668.256		0.0805	4634.74
Austria	AUT	2001	1265.6	8.358	737.871		0.0045	4512.48
Austria	AUT	2002	1305.44	8.7564	699.082		0	4437.85
Austria	AUT	2003	1265.39	8.7681	710.105		0.1317	4336.97
Austria	AUT	2004	1169.16	8.9975	707.164		0.243	4245.86
Austria	AUT	2005	1122.59	9.8089	735.863		0	4177.07
Austria	AUT	2006	1175	11.3688	752.191		0	4146.46
Austria	AUT	2007	1219.8	12.0347	770.047		0.1347	4127.23
Austria	AUT	2008	1242.45	12.6278	795.112		0.0081	4157.95
Austria	AUT	2009	1242.77	13.5675	786.003		0	4124.69
Austria	AUT	2010	1272.16	14.5071	877.737		0.0032	4181.97
Austria	AUT	2011						4166.35
Austria	AUT	2012						4091.77
Austria	AUT	2013						4057.47
Austria	AUT	2014						4047.86
Austria	AUT	2030						4010.17
Austria	AUT	2050						3752.05
Azerbaijan	AZE	1992	5124.9	0.0658	33.1909		2.2789	2226.65
Azerbaijan	AZE	1993	4811.18	0.2114	19.6552		2.2789	2118.63
Azerbaijan	AZE	1994	4635.63	0.1587	22.1609		2.2789	1991.24
Azerbaijan	AZE	1995	4273.68	0.2148	18.3099		2.2789	2015.23
Azerbaijan	AZE	1996	3961.29	0.2692	15.5711		0.8274	2075.94
Azerbaijan	AZE	1997	3741.65	0.128	16.8152		0.9867	2191.52
Azerbaijan	AZE	1998	3788.91	0.1712	17.6461		7.505	2286.82
Azerbaijan	AZE	1999	4217.17	0.2079	14.5161		1.0334	2375.13
Azerbaijan	AZE	2000	4315.68	0.2779	15.8355		13.2891	2450.43
Azerbaijan	AZE	2001	4464.82	0.2211	15.252		2.8941	2588.14
Azerbaijan	AZE	2002	4566.26	0.3216	14.7892		1.5057	2658.93
Azerbaijan	AZE	2003	4812.6	0.35	15.7095		0.257	2781.11
Azerbaijan	AZE	2004	4908.9	0.35	15.8364		0.6569	2862.91
Azerbaijan	AZE	2005	5504.99	0.35	16.1983		0.5833	2934.77
Azerbaijan	AZE	2006	6308.93	0.35	14.1204		1.222	3071.3
Azerbaijan	AZE	2007	7854.66	0.35	13.0466		0.2197	3136.15
Azerbaijan	AZE	2008	9803.75	0.35	15.4432		2.4526	3213.54
Azerbaijan	AZE	2009	10557.1	0.35	14.1461		0	3280
Azerbaijan	AZE	2010	10927.6	0.35	14.5062		5.0555	3374.47
Azerbaijan	AZE	2011						3350.09
Azerbaijan	AZE	2012						3380.54
Azerbaijan	AZE	2013						3407.79
Azerbaijan	AZE	2014						3390.02
Azerbaijan	AZE	2030						3658.05
Azerbaijan	AZE	2050						4050.28
Bahamas	BHS	1961						9.9419
Bahamas	BHS	1962						9.9646
Bahamas	BHS	1963						9.9847
Bahamas	BHS	1964						10.7398
Bahamas	BHS	1965						10.809
Bahamas	BHS	1966						10.907
Bahamas	BHS	1967						10.9072
Bahamas	BHS	1968						10.2134
Bahamas	BHS	1969						9.705
Bahamas	BHS	1970						9.3334
Bahamas	BHS	1971						9.2601
Bahamas	BHS	1972						8.8193
Bahamas	BHS	1973						8.4438
Bahamas	BHS	1974						6.3863
Bahamas	BHS	1975						6.0643
Bahamas	BHS	1976						6.1299
Bahamas	BHS	1977						5.8283
Bahamas	BHS	1978						5.2986
Bahamas	BHS	1979						5.0497
Bahamas	BHS	1980						4.9758
Bahamas	BHS	1981						5.003
Bahamas	BHS	1982						4.8862
Bahamas	BHS	1983						4.9236
Bahamas	BHS	1984						4.9138
Bahamas	BHS	1985						4.9874
Bahamas	BHS	1986						4.9749
Bahamas	BHS	1987						4.8229
Bahamas	BHS	1988						4.7094
Bahamas	BHS	1989						4.7967
Bahamas	BHS	1990	8.8279		4.3611		59.4546	8.4993
Bahamas	BHS	1991	8.6657		4.1039		59.4546	8.1703
Bahamas	BHS	1992	8.2864		3.3594		59.4546	8.2054
Bahamas	BHS	1993	8.3208		3.2933		59.4546	8.0361
Bahamas	BHS	1994	8.6306		3.5972		59.4546	7.8332
Bahamas	BHS	1995	9.0363		3.7448		59.4546	8.4891
Bahamas	BHS	1996	9.5207		4.2285		57.8484	8.9236
Bahamas	BHS	1997	9.4843		3.2278		57.1438	8.6406
Bahamas	BHS	1998	6.0816		2.5893		64.2833	10.5633
Bahamas	BHS	1999	6.0029		2.6476		63.5852	11.192
Bahamas	BHS	2000	6.8386		1.6681		80.949	8.2825
Bahamas	BHS	2001	6.6418		1.9138		29.4029	6.3836
Bahamas	BHS	2002	6.7931		1.6477		27.0397	6.1862
Bahamas	BHS	2003	7.2019		1.722		2.143	5.1782
Bahamas	BHS	2004	7.5985		1.8503		106.933	12.9936
Bahamas	BHS	2005	7.5003		1.7579		66.5924	8.0031
Bahamas	BHS	2006	7.651		1.9197		38.9847	7.5016
Bahamas	BHS	2007	7.8014		1.9268		34.997	7.8902
Bahamas	BHS	2008	8.1118		1.956		130.321	11.5686
Bahamas	BHS	2009	8.3375		2.022		46.6438	7.6969
Bahamas	BHS	2010	8.5413		2.0881		20.0148	5.9668
Bahamas	BHS	2011						12.2582
Bahamas	BHS	2012						6.506
Bahamas	BHS	2013						10.9305
Bahamas	BHS	2014						7.4807
Bahamas	BHS	2030						10.5132
Bahamas	BHS	2050						13.4857
Bahrain	BHR	1961						4.6377
Bahrain	BHR	1962						4.7019
Bahrain	BHR	1963						4.7888
Bahrain	BHR	1964						4.8756
Bahrain	BHR	1965						4.9555
Bahrain	BHR	1966						5.4931
Bahrain	BHR	1967						5.5055
Bahrain	BHR	1968						5.5055
Bahrain	BHR	1969						5.6238
Bahrain	BHR	1970						5.6718
Bahrain	BHR	1971						5.8562
Bahrain	BHR	1972						6.4147
Bahrain	BHR	1973						6.8218
Bahrain	BHR	1974						6.0242
Bahrain	BHR	1975						6.1827
Bahrain	BHR	1976						6.3437
Bahrain	BHR	1977						6.6803
Bahrain	BHR	1978						6.8144
Bahrain	BHR	1979						7.7384
Bahrain	BHR	1980						7.655
Bahrain	BHR	1981						7.6598
Bahrain	BHR	1982						8.1264
Bahrain	BHR	1983						8.278
Bahrain	BHR	1984						8.539
Bahrain	BHR	1985						9.9441
Bahrain	BHR	1986						10.939
Bahrain	BHR	1987						12.0634
Bahrain	BHR	1988						14.69
Bahrain	BHR	1989						16.4536
Bahrain	BHR	1990	1620.15	17.4484	0.2945		0	16.7289
Bahrain	BHR	1991	1457.35	17.4484	0.3209		0	16.051
Bahrain	BHR	1992	1608.51	17.4484	0.3429		0	16.3401
Bahrain	BHR	1993	1735.01	17.4484	0.3429		0	15.9657
Bahrain	BHR	1994	1736.82	17.4484	0.3649		0	15.4488
Bahrain	BHR	1995	1743.44	17.4484	0.3605		0	14.3067
Bahrain	BHR	1996	1817.74	18.5741	0.4132		0	15.4974
Bahrain	BHR	1997	1884.1	21.6369	0.6199		0	15.5967
Bahrain	BHR	1998	1998.27	18.5526	0.8221		0	15.9134
Bahrain	BHR	1999	2025.47	20.38	0.3869		0	16.4735
Bahrain	BHR	2000	2066.27	17.871	0.4082		0	15.9192
Bahrain	BHR	2001	2128.77	19.9055	0.4301		0	15.2522
Bahrain	BHR	2002	2223.14	19.32	0.4389		0	20.2677
Bahrain	BHR	2003	2287.9	19.32	0.4828		0	17.6647
Bahrain	BHR	2004	2346.28	19.32	0.5135		0	16.4741
Bahrain	BHR	2005	2467.53	19.32	0.5398		0	16.7107
Bahrain	BHR	2006	2629.57	17.4484	0.3994		0	16.9359
Bahrain	BHR	2007	2786.29	17.4484	0.4082		0	16.2142
Bahrain	BHR	2008	2941.79	17.4484	0.4477		0	13.9965
Bahrain	BHR	2009	2978.94	16.8245	0.486		0	14.3198
Bahrain	BHR	2010	3044.26	16.2006	0.531		0	16.0516
Bahrain	BHR	2011						16.0558
Bahrain	BHR	2012						16.1747
Bahrain	BHR	2013						16.4619
Bahrain	BHR	2014						16.4619
Bahrain	BHR	2030						16.3286
Bahrain	BHR	2050						19.4686
Bangladesh	BGD	1961						33294
Bangladesh	BGD	1962						34252.9
Bangladesh	BGD	1963						35438.2
Bangladesh	BGD	1964						37172.1
Bangladesh	BGD	1965						37109.1
Bangladesh	BGD	1966						37112.7
Bangladesh	BGD	1967						39267.8
Bangladesh	BGD	1968						39428.3
Bangladesh	BGD	1969						41037.5
Bangladesh	BGD	1970						40736.9
Bangladesh	BGD	1971						39196.5
Bangladesh	BGD	1972						39804
Bangladesh	BGD	1973						39571.6
Bangladesh	BGD	1974						39795.9
Bangladesh	BGD	1975						41342.4
Bangladesh	BGD	1976						41017.3
Bangladesh	BGD	1977						41785.5
Bangladesh	BGD	1978						44641.6
Bangladesh	BGD	1979						45806.9
Bangladesh	BGD	1980						39345.8
Bangladesh	BGD	1981						39947.8
Bangladesh	BGD	1982						40438.1
Bangladesh	BGD	1983						38899.9
Bangladesh	BGD	1984						39767
Bangladesh	BGD	1985						40471.4
Bangladesh	BGD	1986						41231.2
Bangladesh	BGD	1987						40952.4
Bangladesh	BGD	1988						41090.6
Bangladesh	BGD	1989						41984
Bangladesh	BGD	1990	2355.32		3414.68		96.7233	42276.3
Bangladesh	BGD	1991	2448.94		3424.2		96.7233	42076.9
Bangladesh	BGD	1992	2619.23		3429.76		96.7233	42313.3
Bangladesh	BGD	1993	2847.56		3413.13		96.7233	42111.4
Bangladesh	BGD	1994	3016.91		3384.51		96.7233	42530.1
Bangladesh	BGD	1995	3250.54		3413.8		96.7233	43014
Bangladesh	BGD	1996	3437.5		3450.68		87.3749	42602.1
Bangladesh	BGD	1997	3485.14		3461.11		80.2624	42948
Bangladesh	BGD	1998	3705.67		3471.51		88.9175	42438.5
Bangladesh	BGD	1999	3976.21		3592.03		118.309	43879.2
Bangladesh	BGD	2000	4268.95		3657.05		61.0701	44230
Bangladesh	BGD	2001	4665.16		3628.91		82.5516	44072.4
Bangladesh	BGD	2002	4924.03		3658.83		0	44720.5
Bangladesh	BGD	2003	5266.17		3692.93		21.1343	44954
Bangladesh	BGD	2004	5595.33		3646.15		68.859	44227.1
Bangladesh	BGD	2005	5921.34		3745.14		25.635	45135.4
Bangladesh	BGD	2006	6586.52		3768.62		175.172	45626.7
Bangladesh	BGD	2007	6912.6		3831.07		180.72	45955.5
Bangladesh	BGD	2008	7405.96		3875.59		105.108	47773.5
Bangladesh	BGD	2009	7943.95		3917.4		127.91	48268.3
Bangladesh	BGD	2010	8414.15		3962.83		96.8234	48994.4
Bangladesh	BGD	2011						49326.8
Bangladesh	BGD	2012						49399.1
Bangladesh	BGD	2013						50332.2
Bangladesh	BGD	2014						50629.4
Bangladesh	BGD	2030						49989.1
Bangladesh	BGD	2050						53172.2
Barbados	BRB	1961						35.0455
Barbados	BRB	1962						29.8455
Barbados	BRB	1963						29.828
Barbados	BRB	1964						29.9094
Barbados	BRB	1965						30.5012
Barbados	BRB	1966						31.4455
Barbados	BRB	1967						32.0051
Barbados	BRB	1968						32.3024
Barbados	BRB	1969						36.2019
Barbados	BRB	1970						36.3658
Barbados	BRB	1971						37.6912
Barbados	BRB	1972						36.5148
Barbados	BRB	1973						37.9829
Barbados	BRB	1974						35.4028
Barbados	BRB	1975						29.9382
Barbados	BRB	1976						30.1819
Barbados	BRB	1977						30.3351
Barbados	BRB	1978						33.4529
Barbados	BRB	1979						33.991
Barbados	BRB	1980						35.8923
Barbados	BRB	1981						36.7827
Barbados	BRB	1982						34.9194
Barbados	BRB	1983						35.056
Barbados	BRB	1984						34.8011
Barbados	BRB	1985						33.9982
Barbados	BRB	1986						36.3592
Barbados	BRB	1987						38.7912
Barbados	BRB	1988						41.1356
Barbados	BRB	1989						49.5391
Barbados	BRB	1990	14.4427		0.8026		0	47.481
Barbados	BRB	1991	12.3259		0.7835		0	47.4376
Barbados	BRB	1992	11.2573		0.7583		0	47.7815
Barbados	BRB	1993	12.4952		0.6935		0	44.3719
Barbados	BRB	1994	11.9879		0.6746		0	44.4491
Barbados	BRB	1995	13.0246		0.6652		0	44.5497
Barbados	BRB	1996	10.287		0.6803		0	44.6884
Barbados	BRB	1997	9.0215		0.5516		0	41.0735
Barbados	BRB	1998	12.5711		0.3854		0	39.7354
Barbados	BRB	1999	15.3306		0.4506		0	37.1477
Barbados	BRB	2000	13.0732		0.328		0	34.3855
Barbados	BRB	2001	11.3878		0.2629		0	31.779
Barbados	BRB	2002	10.437		0.2648		0	29.3062
Barbados	BRB	2003	9.702		0.2627		0	27.2307
Barbados	BRB	2004	9.8845		0.2906		0	25.2761
Barbados	BRB	2005	9.8551		0.3169		0	22.878
Barbados	BRB	2006	8.601		0.3356		0	19.8835
Barbados	BRB	2007	8.4232		0.4781		0	18.157
Barbados	BRB	2008	8.2015		0.4957		0	19.1929
Barbados	BRB	2009	7.6349		0.5553		0	20.6141
Barbados	BRB	2010	7.0913		0.6148		0	20.9513
Barbados	BRB	2011						20.6286
Barbados	BRB	2012						21.0208
Barbados	BRB	2013						21.5029
Barbados	BRB	2014						21.2732
Barbados	BRB	2030						25.5257
Barbados	BRB	2050						32.4441
Belarus	BLR	1992	463.165	0.643	530.152		103.814	11729.3
Belarus	BLR	1993	427.596	0.4524	569.088		103.814	11179.2
Belarus	BLR	1994	459.504	0.5575	529.967		103.814	10634
Belarus	BLR	1995	470.321	1.0091	483.101		103.814	10005.1
Belarus	BLR	1996	491.406	0.7287	486.789		94.1477	9400.19
Belarus	BLR	1997	450.078	0.9358	410.851		81.3379	9090.89
Belarus	BLR	1998	448.437	0.9909	437.901		87.7096	8966.9
Belarus	BLR	1999	397.005	1.0357	438.272		123.96	8750.7
Belarus	BLR	2000	384.98	1.0228	547.1		92.8536	8191.03
Belarus	BLR	2001	397.458	1.0915	549.014		1.6024	7989.41
Belarus	BLR	2002	392.612	1.0767	545.019		1136.21	7732.52
Belarus	BLR	2003	391.17	1.1929	524.784		31.2422	7571.03
Belarus	BLR	2004	389.138	1.2116	506.93		1.859	7393.04
Belarus	BLR	2005	384.621	1.2088	567.785		13.5012	7409.64
Belarus	BLR	2006	397.038	1.2518	591.86		69.7578	7408.18
Belarus	BLR	2007	405.014	1.2767	621.984		9.3506	7374.41
Belarus	BLR	2008	427.219	1.267	646.806		16.1117	7348.72
Belarus	BLR	2009	438.332	1.2864	586.314		28.2772	7517.11
Belarus	BLR	2010	451.34	1.3058	591.732		51.5273	7552.85
Belarus	BLR	2011						7607.19
Belarus	BLR	2012						7933.8
Belarus	BLR	2013						7821.67
Belarus	BLR	2014						7869.11
Belarus	BLR	2030						7622.07
Belarus	BLR	2050						7318.35
Belgium	BEL	2000	1450.07	22.9237	201.416		0.2859	6296.63
Belgium	BEL	2001	1338.61	22.1943	220.506		0	6224.57
Belgium	BEL	2002	1260.04	21.5182	137.666		0	5977.55
Belgium	BEL	2003	1146.63	21.9056	148.18		0	5723.72
Belgium	BEL	2004	1149.56	22.7684	148.353		0.006	5619.72
Belgium	BEL	2005	1099.27	21.4269	142.313		0	5538.28
Belgium	BEL	2006	1150.25	21.1876	140.658		0	5468.67
Belgium	BEL	2007	1190.04	20.3972	131.902		0	5412.33
Belgium	BEL	2008	1253.04	19.8824	144.964		0	5383.23
Belgium	BEL	2009	1281.52	19.3675	139.65		0	5395.31
Belgium	BEL	2010	1361.55	18.8526	155.328		0	5363.11
Belgium	BEL	2011						5316.9
Belgium	BEL	2012						5231.67
Belgium	BEL	2013						5145.55
Belgium	BEL	2014						5137.76
Belgium	BEL	2030						5268.69
Belgium	BEL	2050						4951.65
Belgium-Luxembourg		1961						5729.86
Belgium-Luxembourg		1962						5979.95
Belgium-Luxembourg		1963						5979.74
Belgium-Luxembourg		1964						5610.93
Belgium-Luxembourg		1965						5719.93
Belgium-Luxembourg		1966						5872.34
Belgium-Luxembourg		1967						5912.94
Belgium-Luxembourg		1968						6034.12
Belgium-Luxembourg		1969						6148.39
Belgium-Luxembourg		1970						6267.75
Belgium-Luxembourg		1971						6334.97
Belgium-Luxembourg		1972						6206.31
Belgium-Luxembourg		1973						6457.65
Belgium-Luxembourg		1974						6731.73
Belgium-Luxembourg		1975						6703.72
Belgium-Luxembourg		1976						6579.23
Belgium-Luxembourg		1977						6597.87
Belgium-Luxembourg		1978						6602.86
Belgium-Luxembourg		1979						6698.8
Belgium-Luxembourg		1980						6711.86
Belgium-Luxembourg		1981						6701.22
Belgium-Luxembourg		1982						6650.8
Belgium-Luxembourg		1983						6738.1
Belgium-Luxembourg		1984						6849.04
Belgium-Luxembourg		1985						6854.3
Belgium-Luxembourg		1986						6783.61
Belgium-Luxembourg		1987						6836.6
Belgium-Luxembourg		1988						6764.01
Belgium-Luxembourg		1989						6804.97
Belgium-Luxembourg		1990	2350.99	26.9713	385.785		0.2948	6918.37
Belgium-Luxembourg		1991	2253.25	26.3605	426.764		0.2948	6971.35
Belgium-Luxembourg		1992	2012.97	23.3698	374.51		0.2948	6857.86
Belgium-Luxembourg		1993	2034.98	21.734	351.843		0.2948	6812.94
Belgium-Luxembourg		1994	1890.78	20.7906	294.42		0.2948	6788.37
Belgium-Luxembourg		1995	1875.87	23.047	282.789		0.2948	6893.85
Belgium-Luxembourg		1996	1699.62	22.0332	321.917		0.3714	6859.06
Belgium-Luxembourg		1997	1620.05	23.5429	275.007		0.2859	6717.04
Belgium-Luxembourg		1998	1545.25	24.8581	221.518		0.2859	6630.44
Belgium-Luxembourg		1999	1534.64	23.5699	202.856		0.2859	6932.72
Belize	BLZ	1961						31.2462
Belize	BLZ	1962						32.2329
Belize	BLZ	1963						35.8532
Belize	BLZ	1964						40.7285
Belize	BLZ	1965						45.2255
Belize	BLZ	1966						47.1207
Belize	BLZ	1967						45.6832
Belize	BLZ	1968						45.8449
Belize	BLZ	1969						47.002
Belize	BLZ	1970						49.7981
Belize	BLZ	1971						53.7705
Belize	BLZ	1972						56.1873
Belize	BLZ	1973						58.522
Belize	BLZ	1974						63.162
Belize	BLZ	1975						66.4472
Belize	BLZ	1976						68.6777
Belize	BLZ	1977						68.2414
Belize	BLZ	1978						67.4105
Belize	BLZ	1979						68.6603
Belize	BLZ	1980						68.932
Belize	BLZ	1981						69.5361
Belize	BLZ	1982						69.3869
Belize	BLZ	1983						69.0997
Belize	BLZ	1984						69.5249
Belize	BLZ	1985						67.8001
Belize	BLZ	1986						67.5757
Belize	BLZ	1987						68.3428
Belize	BLZ	1988						69.7113
Belize	BLZ	1989						74.3326
Belize	BLZ	1990	2.5934		20.4297		160.247	84.5084
Belize	BLZ	1991	2.6876		21.1228		160.247	79.3619
Belize	BLZ	1992	2.4983		20.8548		160.247	94.4571
Belize	BLZ	1993	2.6629		21.3016		160.247	81.9446
Belize	BLZ	1994	2.6629		21.7016		160.247	84.3158
Belize	BLZ	1995	2.8333		20.3099		160.247	62.488
Belize	BLZ	1996	2.8484		22.3429		161.501	64.3463
Belize	BLZ	1997	3.0918		21.5508		103.326	69.3115
Belize	BLZ	1998	3.025		21.4265		198.4	75.1609
Belize	BLZ	1999	3.0932		21.6371		152.07	81.4558
Belize	BLZ	2000	3.5166		20.6499		166.6	74.459
Belize	BLZ	2001	3.9966		20.1553		52.3846	80.3796
Belize	BLZ	2002	3.8786		21.3648		9.1875	79.6834
Belize	BLZ	2003	3.8248		20.603		370.93	86.4003
Belize	BLZ	2004	3.9952		21.1636		34.2922	80.6753
Belize	BLZ	2005	3.9483		21.205		312.347	84.0612
Belize	BLZ	2006	4.0009		21.5032		91.5726	92.3225
Belize	BLZ	2007	3.9583		21.6428		349.595	104.396
Belize	BLZ	2008	4.0843		21.8734		261.013	111.443
Belize	BLZ	2009	4.1365		22.0962		85.8215	122.921
Belize	BLZ	2010	4.185		22.319		31.9459	123.727
Belize	BLZ	2011						131.016
Belize	BLZ	2012						134.309
Belize	BLZ	2013						153.711
Belize	BLZ	2014						126.971
Belize	BLZ	2030						109.892
Belize	BLZ	2050						127.103
Benin	BEN	1961						345.361
Benin	BEN	1962						375.327
Benin	BEN	1963						407
Benin	BEN	1964						432.664
Benin	BEN	1965						478.704
Benin	BEN	1966						517.032
Benin	BEN	1967						544.222
Benin	BEN	1968						532.18
Benin	BEN	1969						570.821
Benin	BEN	1970						578.5
Benin	BEN	1971						594.651
Benin	BEN	1972						645.689
Benin	BEN	1973						704.864
Benin	BEN	1974						671.111
Benin	BEN	1975						733.467
Benin	BEN	1976						737.295
Benin	BEN	1977						755.656
Benin	BEN	1978						780.93
Benin	BEN	1979						797.107
Benin	BEN	1980						855.603
Benin	BEN	1981						886.033
Benin	BEN	1982						913.848
Benin	BEN	1983						969.5
Benin	BEN	1984						999.929
Benin	BEN	1985						1035.52
Benin	BEN	1986						896.054
Benin	BEN	1987						897.239
Benin	BEN	1988						915.792
Benin	BEN	1989						908.769
Benin	BEN	1990	296.749		420.527		308.186	1639.76
Benin	BEN	1991	304.124		424.601		308.186	1653.75
Benin	BEN	1992	307.097		428.78		308.186	1675.48
Benin	BEN	1993	315.856		433.549		308.186	1676.8
Benin	BEN	1994	322.477		446.89		308.186	1800.83
Benin	BEN	1995	330.704		451.229		308.186	1663.55
Benin	BEN	1996	229.878		457.857		394.532	1780.51
Benin	BEN	1997	215.486		463.684		329.079	1862.34
Benin	BEN	1998	224.602		462.164		826.7	1988.72
Benin	BEN	1999	314.618		473.674		697.792	1897.69
Benin	BEN	2000	340.391		476.784		480.093	2149.86
Benin	BEN	2001	354.155		487.395		163.826	2057.33
Benin	BEN	2002	368.866		489.544		329.647	2357.34
Benin	BEN	2003	376.005		490.692		255.124	2213.71
Benin	BEN	2004	387.674		492.866		266.153	2142.45
Benin	BEN	2005	401.362		496.692		316.298	2573.58
Benin	BEN	2006	418.084		499.733		276.65	2292.65
Benin	BEN	2007	431.828		502.979		223.946	2371.42
Benin	BEN	2008	444.322		506.033		257.894	2293.68
Benin	BEN	2009	461.042		520.281		122.919	2332.95
Benin	BEN	2010	479.639		534.706		201.317	2283.12
Benin	BEN	2011						2332.23
Benin	BEN	2012						2304.89
Benin	BEN	2013						2425.3
Benin	BEN	2014						2428.44
Benin	BEN	2030						3045.25
Benin	BEN	2050						3845.85
Bermuda	BMU	1961						6.152
Bermuda	BMU	1962						5.9979
Bermuda	BMU	1963						6.2597
Bermuda	BMU	1964						7.0166
Bermuda	BMU	1965						7.4809
Bermuda	BMU	1966						8.1402
Bermuda	BMU	1967						7.687
Bermuda	BMU	1968						6.1409
Bermuda	BMU	1969						4.4134
Bermuda	BMU	1970						3.7941
Bermuda	BMU	1971						3.7519
Bermuda	BMU	1972						3.4569
Bermuda	BMU	1973						3.4142
Bermuda	BMU	1974						2.3421
Bermuda	BMU	1975						2.5826
Bermuda	BMU	1976						2.6118
Bermuda	BMU	1977						3.0547
Bermuda	BMU	1978						3.2003
Bermuda	BMU	1979						3.5035
Bermuda	BMU	1980						3.8771
Bermuda	BMU	1981						3.971
Bermuda	BMU	1982						3.9743
Bermuda	BMU	1983						3.9265
Bermuda	BMU	1984						3.7085
Bermuda	BMU	1985						3.4377
Bermuda	BMU	1986						2.9817
Bermuda	BMU	1987						3.2794
Bermuda	BMU	1988						3.2393
Bermuda	BMU	1989						3.4947
Bermuda	BMU	1990	1.0107		0.8567		0	3.6179
Bermuda	BMU	1991	0.9455		0.7059		0	3.6256
Bermuda	BMU	1992	0.8308		0.5156		0	3.4806
Bermuda	BMU	1993	0.8845		0.489		0	3.4517
Bermuda	BMU	1994	0.884		0.5043		0	3.521
Bermuda	BMU	1995	0.871		0.5214		0	2.8604
Bermuda	BMU	1996	0.8679		0.5304		0	2.6074
Bermuda	BMU	1997	0.8503		0.2582		0	2.5972
Bermuda	BMU	1998	0.7067		0.1386		0	2.6783
Bermuda	BMU	1999	0.7256		0.1705		0	2.7137
Bermuda	BMU	2000	0.8578		0.2907		0	2.7491
Bermuda	BMU	2001	0.828		0.3023		0	2.7705
Bermuda	BMU	2002	0.8276		0.316		0	2.8358
Bermuda	BMU	2003	0.8327		0.3228		0	2.7705
Bermuda	BMU	2004	0.911		0.35		0	2.6074
Bermuda	BMU	2005	0.9009		0.3143		0	2.6535
Bermuda	BMU	2006	0.9065		0.3218		0	2.66
Bermuda	BMU	2007	0.9301		0.1298		0	2.7175
Bermuda	BMU	2008	0.9693		0.1335		0	2.97
Bermuda	BMU	2009	0.9921		0.1291		0	2.962
Bermuda	BMU	2010	1.0149		0.1248		0	2.9373
Bermuda	BMU	2011						2.97
Bermuda	BMU	2012						2.9815
Bermuda	BMU	2013						2.9815
Bermuda	BMU	2014						2.9972
Bermuda	BMU	2030						3.3132
Bermuda	BMU	2050						4.2923
Bhutan	BTN	1961						224.695
Bhutan	BTN	1962						230.887
Bhutan	BTN	1963						236.467
Bhutan	BTN	1964						242.744
Bhutan	BTN	1965						248.901
Bhutan	BTN	1966						254.189
Bhutan	BTN	1967						260.276
Bhutan	BTN	1968						266.353
Bhutan	BTN	1969						272.532
Bhutan	BTN	1970						279.216
Bhutan	BTN	1971						285.798
Bhutan	BTN	1972						292.547
Bhutan	BTN	1973						298.502
Bhutan	BTN	1974						304.948
Bhutan	BTN	1975						312.483
Bhutan	BTN	1976						321.129
Bhutan	BTN	1977						328.271
Bhutan	BTN	1978						336.302
Bhutan	BTN	1979						342.712
Bhutan	BTN	1980						350.028
Bhutan	BTN	1981						358.962
Bhutan	BTN	1982						373.082
Bhutan	BTN	1983						387.963
Bhutan	BTN	1984						402.873
Bhutan	BTN	1985						420.376
Bhutan	BTN	1986						428.084
Bhutan	BTN	1987						444.522
Bhutan	BTN	1988						418.931
Bhutan	BTN	1989						422.582
Bhutan	BTN	1990	15.9709	0	293.332		13.8355	440.488
Bhutan	BTN	1991	18.4343	0	294.59		13.8355	431.901
Bhutan	BTN	1992	325.027	0	294.939		13.8355	407.951
Bhutan	BTN	1993	321.069	0	294.769		13.8355	409.121
Bhutan	BTN	1994	305.091	0.0462	295.338		13.8355	414.218
Bhutan	BTN	1995	226.691	0.2772	297.417		13.8355	453.038
Bhutan	BTN	1996	233.47	0.2772	299.103		10.6054	440.234
Bhutan	BTN	1997	129.266	0.3465	302.591		10.4342	440.63
Bhutan	BTN	1998	94.3995	0.4158	309.374		19.9922	442.414
Bhutan	BTN	1999	80.0432	0.4158	315.246		34.4006	461.265
Bhutan	BTN	2000	69.63	0.3465	318.977		13.8185	425.247
Bhutan	BTN	2001	64.9931	0.3696	323.772		8.7876	400.349
Bhutan	BTN	2002	68.3313	0.4851	329.017		3.4909	384.636
Bhutan	BTN	2003	69.2883	0.4851	333.127		0	395.652
Bhutan	BTN	2004	71.7472	0.462	339.423		3.0041	397.457
Bhutan	BTN	2005	74.1642	0.462	344.026		1.9972	442.265
Bhutan	BTN	2006	74.1201	0.5205	349.507		1.3513	428.032
Bhutan	BTN	2007	76.9987	0.5449	354.692		57.8883	439.751
Bhutan	BTN	2008	78.5679	0.5694	359.963		2.5224	395.458
Bhutan	BTN	2009	79.9098	0.6051	365.276		2.4741	402.918
Bhutan	BTN	2010	81.4437	0.6409	370.587		25.5696	401.713
Bhutan	BTN	2011						396.766
Bhutan	BTN	2012						389.748
Bhutan	BTN	2013						394.841
Bhutan	BTN	2014						349.935
Bhutan	BTN	2030						510.387
Bhutan	BTN	2050						575.609
Bolivia	BOL	1961						4401.4
Bolivia	BOL	1962						4535.43
Bolivia	BOL	1963						4665.32
Bolivia	BOL	1964						4753.07
Bolivia	BOL	1965						4864.64
Bolivia	BOL	1966						4963.44
Bolivia	BOL	1967						5102.36
Bolivia	BOL	1968						5241.31
Bolivia	BOL	1969						5372.03
Bolivia	BOL	1970						5529.79
Bolivia	BOL	1971						5746.87
Bolivia	BOL	1972						5989.35
Bolivia	BOL	1973						6165.25
Bolivia	BOL	1974						6770.17
Bolivia	BOL	1975						7060.42
Bolivia	BOL	1976						7330.26
Bolivia	BOL	1977						7625
Bolivia	BOL	1978						8429.51
Bolivia	BOL	1979						8724.66
Bolivia	BOL	1980						8841.53
Bolivia	BOL	1981						8602.81
Bolivia	BOL	1982						8647.93
Bolivia	BOL	1983						9611.24
Bolivia	BOL	1984						8663.53
Bolivia	BOL	1985						9231.55
Bolivia	BOL	1986						8465.25
Bolivia	BOL	1987						8842.92
Bolivia	BOL	1988						9067.09
Bolivia	BOL	1989						9220.99
Bolivia	BOL	1990	2558.08		219.733		4214.6	9144.47
Bolivia	BOL	1991	2667.64		224.826		4214.6	9278.69
Bolivia	BOL	1992	2841.22		216.583		4214.6	9486.75
Bolivia	BOL	1993	3346.32		221.43		4214.6	9670.98
Bolivia	BOL	1994	3855.68		225.705		4214.6	9903.33
Bolivia	BOL	1995	2959.06		232.833		4214.6	10121.2
Bolivia	BOL	1996	2932.32		198		4129.01	10348.9
Bolivia	BOL	1997	3228.07		184.108		4398.74	10627.6
Bolivia	BOL	1998	2786.42		180.723		4365.13	11032.4
Bolivia	BOL	1999	2714.4		174.245		7640.81	11532.1
Bolivia	BOL	2000	3008.42		165.926		1855.67	11743.5
Bolivia	BOL	2001	3435.63		162.515		273.226	11086.6
Bolivia	BOL	2002	4183.92		176.351		1516.78	11627.4
Bolivia	BOL	2003	4579.44		184.399		1591.47	11925.7
Bolivia	BOL	2004	6269.3		189.173		11266.8	12740.9
Bolivia	BOL	2005	7001.74		201.638		6056.57	13022.2
Bolivia	BOL	2006	7569.09		209.876		2783.11	12972.4
Bolivia	BOL	2007	8263		219.221		5078.83	13191.6
Bolivia	BOL	2008	9140.45		228.917		2220.87	13237.5
Bolivia	BOL	2009	8971.16		238.804		464.829	13577.4
Bolivia	BOL	2010	9956.63		324.551		15663.4	14839.6
Bolivia	BOL	2011						14343.2
Bolivia	BOL	2012						15040.2
Bolivia	BOL	2013						15174.1
Bolivia	BOL	2014						15097.2
Bolivia	BOL	2030						13334.6
Bolivia	BOL	2050						13653.6
Bosnia and Herzegovina	BIH	1992	1770.47	0.1806	374.844		24.5136	1544.27
Bosnia and Herzegovina	BIH	1993	1531.7	0.0455	340.776		24.5136	1503.56
Bosnia and Herzegovina	BIH	1994	251.337	0.0467	141.167		24.5136	1385.57
Bosnia and Herzegovina	BIH	1995	261.308	0.0472	139.702		24.5136	1142.03
Bosnia and Herzegovina	BIH	1996	250.491	0.0472	125.542		22.6402	960.789
Bosnia and Herzegovina	BIH	1997	628.042	0.0472	151.71		11.282	1168.15
Bosnia and Herzegovina	BIH	1998	796.688	0.0472	145.376		44.2306	1216.62
Bosnia and Herzegovina	BIH	1999	769.871	0.0472	145.292		47.7155	1268.05
Bosnia and Herzegovina	BIH	2000	810.212	0.0472	132.845		96.267	1321.49
Bosnia and Herzegovina	BIH	2001	816.527	0.0472	134.941		11.3996	1272.29
Bosnia and Herzegovina	BIH	2002	852.296	0.0487	135.432		4.4914	1205.77
Bosnia and Herzegovina	BIH	2003	985.552	0.044	151.076		94.9598	1299.59
Bosnia and Herzegovina	BIH	2004	1016.67	0.044	150.869		2.5528	1356.33
Bosnia and Herzegovina	BIH	2005	1055.83	0.044	148.416		0.2596	1388.72
Bosnia and Herzegovina	BIH	2006	1156.33	0.0422	148.09		1.2991	1511.77
Bosnia and Herzegovina	BIH	2007	1210.46	0.041	147.955		46.9145	1420.77
Bosnia and Herzegovina	BIH	2008	1304.49	0.0398	147.726		4.3404	1384.26
Bosnia and Herzegovina	BIH	2009	1345.68	0.0384	138.603		0	1385.34
Bosnia and Herzegovina	BIH	2010	1315.84	0.037	140.331		0.6451	1374.03
Bosnia and Herzegovina	BIH	2011						1335.32
Bosnia and Herzegovina	BIH	2012						1296.35
Bosnia and Herzegovina	BIH	2013						1299.16
Bosnia and Herzegovina	BIH	2014						1289.2
Bosnia and Herzegovina	BIH	2030						1503.9
Bosnia and Herzegovina	BIH	2050						1494.44
Botswana	BWA	1961						1178.01
Botswana	BWA	1962						1201.31
Botswana	BWA	1963						1197.15
Botswana	BWA	1964						1191.04
Botswana	BWA	1965						991.267
Botswana	BWA	1966						852.525
Botswana	BWA	1967						998.75
Botswana	BWA	1968						1114.56
Botswana	BWA	1969						1294.46
Botswana	BWA	1970						1338.37
Botswana	BWA	1971						1380.72
Botswana	BWA	1972						1578.83
Botswana	BWA	1973						1619.65
Botswana	BWA	1974						1759.56
Botswana	BWA	1975						1911.78
Botswana	BWA	1976						2110.97
Botswana	BWA	1977						2271.34
Botswana	BWA	1978						2131.43
Botswana	BWA	1979						2109.34
Botswana	BWA	1980						2166.06
Botswana	BWA	1981						2201.84
Botswana	BWA	1982						2215.4
Botswana	BWA	1983						2129.07
Botswana	BWA	1984						2047.08
Botswana	BWA	1985						1929.71
Botswana	BWA	1986						1869.24
Botswana	BWA	1987						1841.88
Botswana	BWA	1988						1971.13
Botswana	BWA	1989						2084.63
Botswana	BWA	1990	297.822		71.3701		7865.27	4260.86
Botswana	BWA	1991	317.599		65.9237		7865.27	3968.91
Botswana	BWA	1992	337.543		70.615		7865.27	3786.54
Botswana	BWA	1993	340.282		69.8289		7865.27	3621.43
Botswana	BWA	1994	350.666		87.3507		7865.27	3824.28
Botswana	BWA	1995	356.988		88.4719		7865.27	4235.04
Botswana	BWA	1996	321.903		83.359		10283.1	4959.44
Botswana	BWA	1997	330.377		81.6248		12420.4	4736
Botswana	BWA	1998	379.002		94.0025		14297.8	4358.76
Botswana	BWA	1999	381.565		92.4098		11276.9	4330.87
Botswana	BWA	2000	393.019		58.3199		8905.92	4194.62
Botswana	BWA	2001	380.521		57.8191		5418.17	4455.29
Botswana	BWA	2002	400.274		59.5444		20320.1	3984.31
Botswana	BWA	2003	365.839		59.855		8134.54	2113.62
Botswana	BWA	2004	392.406		65.0481		3929.79	2337.5
Botswana	BWA	2005	416.362		60.9328		8458.53	2492.35
Botswana	BWA	2006	396.261		61.4918		5182.55	3588.51
Botswana	BWA	2007	376.433		67.8155		9208.62	2688.83
Botswana	BWA	2008	391.649		63.903		4921.47	5391.49
Botswana	BWA	2009	346.68		65.2606		2408.33	2778.05
Botswana	BWA	2010	417.137		66.5532		2217.48	6451.62
Botswana	BWA	2011						7659.29
Botswana	BWA	2012						3419.34
Botswana	BWA	2013						2970.19
Botswana	BWA	2014						2779.74
Botswana	BWA	2030						4591.33
Botswana	BWA	2050						5068.9
Brazil	BRA	1961						80086.1
Brazil	BRA	1962						82590.5
Brazil	BRA	1963						85790.4
Brazil	BRA	1964						89089.6
Brazil	BRA	1965						92619.1
Brazil	BRA	1966						94669.8
Brazil	BRA	1967						97734.4
Brazil	BRA	1968						100924
Brazil	BRA	1969						104299
Brazil	BRA	1970						107882
Brazil	BRA	1971						111515
Brazil	BRA	1972						116665
Brazil	BRA	1973						120097
Brazil	BRA	1974						126506
Brazil	BRA	1975						130707
Brazil	BRA	1976						143693
Brazil	BRA	1977						149826
Brazil	BRA	1978						148790
Brazil	BRA	1979						151848
Brazil	BRA	1980						165339
Brazil	BRA	1981						168709
Brazil	BRA	1982						170829
Brazil	BRA	1983						170189
Brazil	BRA	1984						175274
Brazil	BRA	1985						175667
Brazil	BRA	1986						182037
Brazil	BRA	1987						187139
Brazil	BRA	1988						192034
Brazil	BRA	1989						196952
Brazil	BRA	1990	31377.4	83.1848	2888.17		8798.83	202248
Brazil	BRA	1991	28895.4	90.0728	2855.83		8798.83	209080
Brazil	BRA	1992	27417.2	92.6075	2800.96		8798.83	212605
Brazil	BRA	1993	28755.7	95.0811	2518.4		8798.83	212710
Brazil	BRA	1994	29625.1	95.7833	2456.5		8798.83	216803
Brazil	BRA	1995	28674.3	93.3801	2284.76		8798.83	220697
Brazil	BRA	1996	28468.2	91.1772	2243.14		7542.03	211436
Brazil	BRA	1997	29191.5	94.3314	2261.15		9217.25	215363
Brazil	BRA	1998	29412.6	93.3049	2274.36		16397.2	220119
Brazil	BRA	1999	32431.3	94.8782	2317.39		12434.3	221650
Brazil	BRA	2000	36886.5	103.745	2324.62		1860.54	225590
Brazil	BRA	2001	36188.2	105.475	2401.85		1890.59	233435
Brazil	BRA	2002	38313.8	110.194	2658.83		4421.24	246205
Brazil	BRA	2003	43409.6	118.894	2795.39		4999.15	256915
Brazil	BRA	2004	48704.2	124.424	2862.17		6940.86	269568
Brazil	BRA	2005	49826.6	122.063	2919.17		14811.4	274024
Brazil	BRA	2006	49371.3	128.379	2977.02		6005.06	269254
Brazil	BRA	2007	51067	131.248	3040.82		22386.9	267177
Brazil	BRA	2008	52975.1	134.683	3105.4		4889.94	265592
Brazil	BRA	2009	47774.1	138.89	3061.3		2066.28	268304
Brazil	BRA	2010	58937.6	143.096	2939.73		23751.5	279416
Brazil	BRA	2011						279066
Brazil	BRA	2012						279651
Brazil	BRA	2013						276805
Brazil	BRA	2014						279122
Brazil	BRA	2030						314229
Brazil	BRA	2050						338205
British Virgin Islands	VGB	1961						8.1505
British Virgin Islands	VGB	1962						8.1846
British Virgin Islands	VGB	1963						6.7368
British Virgin Islands	VGB	1964						4.8463
British Virgin Islands	VGB	1965						4.9223
British Virgin Islands	VGB	1966						4.9906
British Virgin Islands	VGB	1967						4.9533
British Virgin Islands	VGB	1968						5.6023
British Virgin Islands	VGB	1969						4.4811
British Virgin Islands	VGB	1970						4.3136
British Virgin Islands	VGB	1971						4.6322
British Virgin Islands	VGB	1972						4.7039
British Virgin Islands	VGB	1973						4.7875
British Virgin Islands	VGB	1974						5.1172
British Virgin Islands	VGB	1975						5.1467
British Virgin Islands	VGB	1976						5.4375
British Virgin Islands	VGB	1977						5.4622
British Virgin Islands	VGB	1978						5.3413
British Virgin Islands	VGB	1979						5.3826
British Virgin Islands	VGB	1980						5.6727
British Virgin Islands	VGB	1981						5.7365
British Virgin Islands	VGB	1982						5.5773
British Virgin Islands	VGB	1983						5.5809
British Virgin Islands	VGB	1984						5.5631
British Virgin Islands	VGB	1985						5.438
British Virgin Islands	VGB	1986						5.1959
British Virgin Islands	VGB	1987						5.0197
British Virgin Islands	VGB	1988						5.0171
British Virgin Islands	VGB	1989						5.026
British Virgin Islands	VGB	1990	0.1784		0.0761		0	5.0359
British Virgin Islands	VGB	1991	0.1836		0.0683		0	5.0358
British Virgin Islands	VGB	1992	0.1799		0.0673		0	5.0416
British Virgin Islands	VGB	1993	0.1607		0.0584		0	5.0345
British Virgin Islands	VGB	1994	0.1688		0.0592		0	5.0481
British Virgin Islands	VGB	1995	0.1775		0.0613		0	5.0463
British Virgin Islands	VGB	1996	0.1903		0.0675		0	5.0624
British Virgin Islands	VGB	1997	0.1927		0.0348		0	5.0548
British Virgin Islands	VGB	1998	0.1894		0.0113		0	5.0538
British Virgin Islands	VGB	1999	0.2013		0.0152		0	5.062
British Virgin Islands	VGB	2000	0.2704		0.0134		0	5.0892
British Virgin Islands	VGB	2001	0.2621		0.0139		0	5.076
British Virgin Islands	VGB	2002	0.2666		0.0173		0	5.0665
British Virgin Islands	VGB	2003	0.278		0.0247		0	5.0808
British Virgin Islands	VGB	2004	0.2932		0.0249		0	5.0574
British Virgin Islands	VGB	2005	0.2982		0.0261		0	5.0498
British Virgin Islands	VGB	2006	0.3073		0.0264		0	5.0533
British Virgin Islands	VGB	2007	0.3204		0.0492		0	5.0686
British Virgin Islands	VGB	2008	0.3333		0.052		0	5.0676
British Virgin Islands	VGB	2009	0.3436		0.0606		0	5.0732
British Virgin Islands	VGB	2010	0.352		0.0693		0	5.0959
British Virgin Islands	VGB	2011						5.0944
British Virgin Islands	VGB	2012						5.0956
British Virgin Islands	VGB	2013						5.0978
British Virgin Islands	VGB	2014						5.0978
British Virgin Islands	VGB	2030						6.1519
British Virgin Islands	VGB	2050						6.8691
Brunei	BRN	1961						32.8859
Brunei	BRN	1962						33.9304
Brunei	BRN	1963						31.5672
Brunei	BRN	1964						26.6469
Brunei	BRN	1965						24.8012
Brunei	BRN	1966						28.9235
Brunei	BRN	1967						33.1988
Brunei	BRN	1968						34.8647
Brunei	BRN	1969						36.7109
Brunei	BRN	1970						37.0529
Brunei	BRN	1971						33.5626
Brunei	BRN	1972						32.5256
Brunei	BRN	1973						31.9435
Brunei	BRN	1974						37.4448
Brunei	BRN	1975						35.75
Brunei	BRN	1976						34.4354
Brunei	BRN	1977						31.8479
Brunei	BRN	1978						30.3744
Brunei	BRN	1979						29.2265
Brunei	BRN	1980						28.6241
Brunei	BRN	1981						27.3429
Brunei	BRN	1982						24.9232
Brunei	BRN	1983						24.8462
Brunei	BRN	1984						26.5406
Brunei	BRN	1985						21.9603
Brunei	BRN	1986						12.9944
Brunei	BRN	1987						15.293
Brunei	BRN	1988						16.6752
Brunei	BRN	1989						17.0673
Brunei	BRN	1990	3017.16		0.9346		75.5278	11.1242
Brunei	BRN	1991	3229.28		0.9309		75.5278	11.7788
Brunei	BRN	1992	3311.35		0.9626		75.5278	11.1602
Brunei	BRN	1993	3255.74		0.9546		75.5278	9.6997
Brunei	BRN	1994	3357.18		0.8986		75.5278	10.6256
Brunei	BRN	1995	3587.06		0.8943		75.5278	9.8016
Brunei	BRN	1996	3553.71		0.9833		32.0668	10.1476
Brunei	BRN	1997	3564.11		1.0047		76.3128	12.9951
Brunei	BRN	1998	3414.02		0.989		1002.62	13.575
Brunei	BRN	1999	3607.4		0.9948		12.4305	14.5333
Brunei	BRN	2000	3787.09		1.0101		16.3839	14.6399
Brunei	BRN	2001	3901.54		1.0198		0	15.9934
Brunei	BRN	2002	3858.51		1.0231		26.9875	15.3246
Brunei	BRN	2003	4101.68		1.0411		32.0889	17.0916
Brunei	BRN	2004	4007.75		1.0033		21.0245	16.0689
Brunei	BRN	2005	3944.5		1.0108		57.1473	16.3314
Brunei	BRN	2006	4367.83		0.9991		1.2116	17.2336
Brunei	BRN	2007	4221.6		1.0017		0	18.579
Brunei	BRN	2008	4537.77		0.9975		0.4261	18.7757
Brunei	BRN	2009	4312.92		0.9895		75.2647	19.6352
Brunei	BRN	2010	4330.43		0.9786		37.3094	20.4444
Brunei	BRN	2011						17.429
Brunei	BRN	2012						19.0954
Brunei	BRN	2013						19.8252
Brunei	BRN	2014						22.0226
Brunei	BRN	2030						24.1564
Brunei	BRN	2050						35.3474
Bulgaria	BGR	1961						5035.39
Bulgaria	BGR	1962						5350.23
Bulgaria	BGR	1963						5242.66
Bulgaria	BGR	1964						5124.29
Bulgaria	BGR	1965						5227.03
Bulgaria	BGR	1966						5099
Bulgaria	BGR	1967						4928.03
Bulgaria	BGR	1968						4873.76
Bulgaria	BGR	1969						4702.11
Bulgaria	BGR	1970						4570.54
Bulgaria	BGR	1971						4740.62
Bulgaria	BGR	1972						4990.96
Bulgaria	BGR	1973						5007.59
Bulgaria	BGR	1974						4995.02
Bulgaria	BGR	1975						5259.84
Bulgaria	BGR	1976						5521.55
Bulgaria	BGR	1977						5513.43
Bulgaria	BGR	1978						5616.89
Bulgaria	BGR	1979						5695.11
Bulgaria	BGR	1980						5807.42
Bulgaria	BGR	1981						5795.99
Bulgaria	BGR	1982						5858.15
Bulgaria	BGR	1983						5818.72
Bulgaria	BGR	1984						5817.8
Bulgaria	BGR	1985						5643.22
Bulgaria	BGR	1986						5453.35
Bulgaria	BGR	1987						5389.96
Bulgaria	BGR	1988						5236.51
Bulgaria	BGR	1989						5123.77
Bulgaria	BGR	1990	976.323	6.4353	336.789		14.7169	4953.7
Bulgaria	BGR	1991	768.917	5.0329	256.683		14.7169	4701.86
Bulgaria	BGR	1992	856.666	4.6646	321.144		14.7169	4083.53
Bulgaria	BGR	1993	856.914	5.5407	312.316		14.7169	3170.87
Bulgaria	BGR	1994	862.075	7.1922	266.616		14.7169	2550.58
Bulgaria	BGR	1995	913.361	7.9613	256.042		14.7169	2354.44
Bulgaria	BGR	1996	932.518	7.9305	306.634		11.3939	2384.44
Bulgaria	BGR	1997	962.594	8.2213	266.561		10.1674	2187.58
Bulgaria	BGR	1998	914.47	7.6517	392.402		14.8267	2197.21
Bulgaria	BGR	1999	832.418	8.6497	364.005		11.7939	2319.18
Bulgaria	BGR	2000	847.136	7.5648	432.35		31.0724	2292.5
Bulgaria	BGR	2001	891.526	6.5466	387.696		35.2768	2128.43
Bulgaria	BGR	2002	901.209	6.2305	494.527		1.8272	1874.02
Bulgaria	BGR	2003	940.046	6.9651	539.28		7.3279	2000.43
Bulgaria	BGR	2004	944.386	6.426	532.697		13.3701	2027.24
Bulgaria	BGR	2005	916.973	6.2584	525.407		4.6461	1939.07
Bulgaria	BGR	2006	982.914	5.9042	537.394		16.4233	1830.18
Bulgaria	BGR	2007	1000.66	5.6432	528.917		59.8248	1860.54
Bulgaria	BGR	2008	998.619	5.3393	528.902		9.5827	1768.56
Bulgaria	BGR	2009	921.243	5.033	521.783		1.7941	1679.05
Bulgaria	BGR	2010	979.522	4.7266	572.659		7.3617	1634.86
Bulgaria	BGR	2011						1584.74
Bulgaria	BGR	2012						1595.52
Bulgaria	BGR	2013						1509.13
Bulgaria	BGR	2014						1605.71
Bulgaria	BGR	2030						1843.08
Bulgaria	BGR	2050						1734.06
Burkina Faso	BFA	1961						1955.54
Burkina Faso	BFA	1962						2061.54
Burkina Faso	BFA	1963						1906.41
Burkina Faso	BFA	1964						2056.73
Burkina Faso	BFA	1965						2311.19
Burkina Faso	BFA	1966						2361.76
Burkina Faso	BFA	1967						2426.04
Burkina Faso	BFA	1968						2518.7
Burkina Faso	BFA	1969						2547.75
Burkina Faso	BFA	1970						2597.95
Burkina Faso	BFA	1971						2648.45
Burkina Faso	BFA	1972						2499.41
Burkina Faso	BFA	1973						2363.72
Burkina Faso	BFA	1974						2443.13
Burkina Faso	BFA	1975						2574.21
Burkina Faso	BFA	1976						2660.21
Burkina Faso	BFA	1977						2669.93
Burkina Faso	BFA	1978						2786.32
Burkina Faso	BFA	1979						2928.1
Burkina Faso	BFA	1980						3011.42
Burkina Faso	BFA	1981						3155.85
Burkina Faso	BFA	1982						3220.05
Burkina Faso	BFA	1983						3294.6
Burkina Faso	BFA	1984						3410.12
Burkina Faso	BFA	1985						3921.82
Burkina Faso	BFA	1986						3986.81
Burkina Faso	BFA	1987						4080.86
Burkina Faso	BFA	1988						4205.78
Burkina Faso	BFA	1989						4300.26
Burkina Faso	BFA	1990	625.954		708.227		557.938	5286.1
Burkina Faso	BFA	1991	641.095		722.167		557.938	5440.19
Burkina Faso	BFA	1992	668.789		743.36		557.938	5662.51
Burkina Faso	BFA	1993	698.207		761.884		557.938	5853.82
Burkina Faso	BFA	1994	735.211		791.039		557.938	6089.07
Burkina Faso	BFA	1995	758.026		806.971		557.938	6362.96
Burkina Faso	BFA	1996	777.153		818.923		727.894	6565.31
Burkina Faso	BFA	1997	798.432		829.5		685.483	6904.62
Burkina Faso	BFA	1998	819.932		844.478		1077.36	7060.75
Burkina Faso	BFA	1999	221.517		585.683		814.067	7300.11
Burkina Faso	BFA	2000	226.919		594.42		953.519	6832.76
Burkina Faso	BFA	2001	889.72		605.8		681.688	6860.37
Burkina Faso	BFA	2002	914.694		504.861		1018.53	7109.84
Burkina Faso	BFA	2003	940.612		521.896		718.754	8725.99
Burkina Faso	BFA	2004	967.858		653.581		521.884	8870.38
Burkina Faso	BFA	2005	994.75		937.904		779.62	9132.6
Burkina Faso	BFA	2006	1023.51		1145.84		437.488	9007.21
Burkina Faso	BFA	2007	1052.95		1392.15		435.376	9193.01
Burkina Faso	BFA	2008	1083.29		1619.43		346.121	9474.4
Burkina Faso	BFA	2009	1114.5		1846.61		166.203	9801.83
Burkina Faso	BFA	2010	1146.52		2073.78		327.148	10219.3
Burkina Faso	BFA	2011						10363.5
Burkina Faso	BFA	2012						10346.4
Burkina Faso	BFA	2013						10681.5
Burkina Faso	BFA	2014						10843
Burkina Faso	BFA	2030						13398
Burkina Faso	BFA	2050						17067.9
Burundi	BDI	1961						387.948
Burundi	BDI	1962						396.685
Burundi	BDI	1963						398.553
Burundi	BDI	1964						410.305
Burundi	BDI	1965						443.138
Burundi	BDI	1966						453.333
Burundi	BDI	1967						498.766
Burundi	BDI	1968						513.5
Burundi	BDI	1969						568.083
Burundi	BDI	1970						586.698
Burundi	BDI	1971						589.698
Burundi	BDI	1972						631.082
Burundi	BDI	1973						659.836
Burundi	BDI	1974						668.986
Burundi	BDI	1975						690.164
Burundi	BDI	1976						686.183
Burundi	BDI	1977						687.888
Burundi	BDI	1978						688.317
Burundi	BDI	1979						707.124
Burundi	BDI	1980						563.985
Burundi	BDI	1981						443.999
Burundi	BDI	1982						444.717
Burundi	BDI	1983						444.065
Burundi	BDI	1984						455.038
Burundi	BDI	1985						413.708
Burundi	BDI	1986						491.81
Burundi	BDI	1987						460.019
Burundi	BDI	1988						469.776
Burundi	BDI	1989						467.101
Burundi	BDI	1990	330.012		439.866		254.182	499.082
Burundi	BDI	1991	334.904		445.805		254.182	506.998
Burundi	BDI	1992	341.563		452.12		254.182	510.985
Burundi	BDI	1993	357.87		465.654		254.182	494.921
Burundi	BDI	1994	388.342		489.943		254.182	444.427
Burundi	BDI	1995	406.951		506.753		254.182	458.127
Burundi	BDI	1996	434.791		531.552		256.327	453.173
Burundi	BDI	1997	447.117		545.584		280.212	470.312
Burundi	BDI	1998	460.812		558.455		321.608	418.66
Burundi	BDI	1999	115.155		401.94		280.247	419.9
Burundi	BDI	2000	121.484		413.639		313.488	429.065
Burundi	BDI	2001	502.594		600.134		378.947	450.705
Burundi	BDI	2002	513.197		611.293		368.731	422.002
Burundi	BDI	2003	524.194		622.096		384.478	440.168
Burundi	BDI	2004	535.641		633.131		361.764	469.334
Burundi	BDI	2005	546.834		644.509		243.055	497.838
Burundi	BDI	2006	557.814		655.75		155.045	539.338
Burundi	BDI	2007	567.904		667.004		119.82	571.166
Burundi	BDI	2008	580.251		678.359		269.344	621.859
Burundi	BDI	2009	591.39		689.642		190.77	680.903
Burundi	BDI	2010	602.529		700.925		178.041	758.744
Burundi	BDI	2011						830.747
Burundi	BDI	2012						878.474
Burundi	BDI	2013						934.003
Burundi	BDI	2014						980.932
Burundi	BDI	2030						774.308
Burundi	BDI	2050						1017.84
Cabo Verde		1961						16.445
Cabo Verde		1962						18.2781
Cabo Verde		1963						19.7472
Cabo Verde		1964						19.589
Cabo Verde		1965						20.4173
Cabo Verde		1966						22.6348
Cabo Verde		1967						21.7562
Cabo Verde		1968						21.3416
Cabo Verde		1969						21.1327
Cabo Verde		1970						20.3026
Cabo Verde		1971						18.8199
Cabo Verde		1972						20.1551
Cabo Verde		1973						17.993
Cabo Verde		1974						16.9318
Cabo Verde		1975						16.3466
Cabo Verde		1976						17.2374
Cabo Verde		1977						17.3856
Cabo Verde		1978						18.1422
Cabo Verde		1979						19.275
Cabo Verde		1980						20.1283
Cabo Verde		1981						21.0904
Cabo Verde		1982						22.9603
Cabo Verde		1983						18.2969
Cabo Verde		1984						17.6141
Cabo Verde		1985						19.6877
Cabo Verde		1986						23.3828
Cabo Verde		1987						26.2386
Cabo Verde		1988						32.2723
Cabo Verde		1989						35.2438
Cabo Verde		1990	0.2109		0.8019		0	36.1767
Cabo Verde		1991	0.2102		0.756		0	37.0512
Cabo Verde		1992	0.2023		0.7196		0	42.6833
Cabo Verde		1993	0.1946		0.704		0	43.8932
Cabo Verde		1994	0.5317		1.0239		0	40.3623
Cabo Verde		1995	0.566		1.0068		0	42.506
Cabo Verde		1996	0.5823		1.057		0	39.5012
Cabo Verde		1997	0.6216		1.0364		0	41.5016
Cabo Verde		1998	0.6013		1.0494		0	44.8358
Cabo Verde		1999	0.6217		1.2927		0	44.6262
Cabo Verde		2000	0.8693		1.2159		0	43.3028
Cabo Verde		2001	0.8111		1.2208		0	44.0556
Cabo Verde		2002	0.8569		1.1395		0	44.9066
Cabo Verde		2003	2.593		1.3006		0	45.4834
Cabo Verde		2004	2.761		1.2776		0	49.1109
Cabo Verde		2005	2.7991		1.3008		0	54.2988
Cabo Verde		2006	2.8335		1.2328		0	61.1011
Cabo Verde		2007	2.9268		1.2089		0	67.1076
Cabo Verde		2008	3.0073		1.1896		0	74.3056
Cabo Verde		2009	3.0767		1.1525		0	77.2014
Cabo Verde		2010	3.1461		1.1154		0	80.2523
Cabo Verde		2011						47.7909
Cabo Verde		2012						48.4269
Cabo Verde		2013						49.1936
Cabo Verde		2014						49.3101
Cabo Verde		2030						72.2887
Cabo Verde		2050						86.2987
Cambodia	KHM	1961						9511.13
Cambodia	KHM	1962						9985.76
Cambodia	KHM	1963						9903.19
Cambodia	KHM	1964						10177.8
Cambodia	KHM	1965						10158.4
Cambodia	KHM	1966						9917.99
Cambodia	KHM	1967						10019.1
Cambodia	KHM	1968						11310.1
Cambodia	KHM	1969						10255
Cambodia	KHM	1970						11676.6
Cambodia	KHM	1971						9785.77
Cambodia	KHM	1972						8030.32
Cambodia	KHM	1973						5911.32
Cambodia	KHM	1974						4831.89
Cambodia	KHM	1975						5428.8
Cambodia	KHM	1976						5102.98
Cambodia	KHM	1977						4872.02
Cambodia	KHM	1978						4759.14
Cambodia	KHM	1979						3830.02
Cambodia	KHM	1980						6113.97
Cambodia	KHM	1981						5907.89
Cambodia	KHM	1982						7299.89
Cambodia	KHM	1983						7506.97
Cambodia	KHM	1984						5683.24
Cambodia	KHM	1985						7415.9
Cambodia	KHM	1986						7815.06
[truncated: 11,814 more rows]
[truncated: 6 more columns]

## Sheet: nitrous-oxide-emissions-by-sect
Entity	Code	Year	Waste	Forestry	Transport	Other sources	Land use	International bunkers	Residential and commercial	Energy	Industry	Agriculture
Afghanistan	AFG	1961										3254.31
Afghanistan	AFG	1962										3222.81
Afghanistan	AFG	1963										3277.77
Afghanistan	AFG	1964										3346.46
Afghanistan	AFG	1965										3425.01
Afghanistan	AFG	1966										3510.86
Afghanistan	AFG	1967										3601.33
Afghanistan	AFG	1968										3762.63
Afghanistan	AFG	1969										3746.41
Afghanistan	AFG	1970										3764.88
Afghanistan	AFG	1971										3721.91
Afghanistan	AFG	1972										2878.65
Afghanistan	AFG	1973										3195.65
Afghanistan	AFG	1974										3480.11
Afghanistan	AFG	1975										3777.62
Afghanistan	AFG	1976										3886.86
Afghanistan	AFG	1977										3805.93
Afghanistan	AFG	1978										3742.78
Afghanistan	AFG	1979										3626.26
Afghanistan	AFG	1980										3662
Afghanistan	AFG	1981										3620.92
Afghanistan	AFG	1982										3670.38
Afghanistan	AFG	1983										3437.26
Afghanistan	AFG	1984										3245.28
Afghanistan	AFG	1985										2988.75
Afghanistan	AFG	1986										2524.65
Afghanistan	AFG	1987										2750.45
Afghanistan	AFG	1988										2871.14
Afghanistan	AFG	1989										2853.93
Afghanistan	AFG	1990	501.968	0	0.9458	19.7059	0.0818		97.1431	5.859	37.8702	2828.41
Afghanistan	AFG	1991	514.964	0	0.8155	18.4888	0.0818		96.3278	6.0701	37.2838	2913.18
Afghanistan	AFG	1992	527.962	0	0.5803	15.0258	0.0818		95.8278	5.8437	35.7952	2859.35
Afghanistan	AFG	1993	540.964	0	0.4881	14.7472	0.0818		104.023	6.1288	32.7745	2893.31
Afghanistan	AFG	1994	553.96	0	0.4699	13.8666	0.0818		113.11	6.49	32.375	2711.59
Afghanistan	AFG	1995	566.959	0	0.4747	14.3875	0.0818		124.837	6.7951	37.721	2825.17
Afghanistan	AFG	1996	579.958	0	0.459	14.321	0.0809		142.216	7.0928	38.6105	3056.53
Afghanistan	AFG	1997	592.956	0	0.4501	14.7585	0.0481		154.994	7.3	38.8253	3372.93
Afghanistan	AFG	1998	605.952	0	0.425	14.0808	0.1311		163.653	7.33	14.8944	3674.82
Afghanistan	AFG	1999	618.954	0	0.402	14.0103	0.036		179.927	7.6578	15.0799	3956.2
Afghanistan	AFG	2000	631.95	0	0.2004	13.2413	0.2858		152.814	8.5906	36.7889	3405.7
Afghanistan	AFG	2001	644.937	0	0.2061	12.9959	0.0977		135.12	8.6406	37.249	2978
Afghanistan	AFG	2002	657.928	0	0.3256	14.5141	0		181.296	8.715	37.9149	3499.13
Afghanistan	AFG	2003	670.961	0	0.3239	13.8427	0		190.776	8.6508	38.6629	3691.2
Afghanistan	AFG	2004	684.041	0	0.3646	14.3672	0		191.843	9.1718	39.3297	3596.19
Afghanistan	AFG	2005	697.133	0	0.354	15.1713	0		193.105	9.3995	39.8074	3755.92
Afghanistan	AFG	2006	710.119	0	0.3691	14.6405	0.3484		194.696	9.4229	41.3556	3725.34
Afghanistan	AFG	2007	723.153	0	0.3759	15.194	0		197.276	9.7365	43.0128	3542.23
Afghanistan	AFG	2008	736.189	0	0.3942	15.2724	0.3779		199.093	9.8495	44.6698	3790.36
Afghanistan	AFG	2009	749.208	0	0.4076	15.306	0		201.088	10.0441	46.2904	4156.68
Afghanistan	AFG	2010	762.225	0	0.421	15.3397	0		203.084	10.2423	47.9114	4624.7
Afghanistan	AFG	2011										4718.93
Afghanistan	AFG	2012										5882.49
Afghanistan	AFG	2013										5139.88
Afghanistan	AFG	2014										5096.14
Afghanistan	AFG	2030										6163
Afghanistan	AFG	2050										8677.44
Africa		1961										97181.4
Africa		1962										98748.2
Africa		1963										100774
Africa		1964										103571
Africa		1965										106893
Africa		1966										108179
Africa		1967										112446
Africa		1968										115773
Africa		1969										118704
Africa		1970										121054
Africa		1971										123558
Africa		1972										124573
Africa		1973										124584
Africa		1974										125998
Africa		1975										129440
Africa		1976										131689
Africa		1977										134708
Africa		1978										139168
Africa		1979										142692
Africa		1980										146461
Africa		1981										149152
Africa		1982										151569
Africa		1983										151940
Africa		1984										149785
Africa		1985										153668
Africa		1986										157578
Africa		1987										157544
Africa		1988										162379
Africa		1989										166634
Africa		1990	7242.8	0	134.696	34644.1	38759.4		7412.7	3199.45	8958.16	275277
Africa		1991	7427.94	0	123.361	25348.8	38759.4		7746.61	3219.55	8911.56	276139
Africa		1992	7609.47	0	137.858	41186.8	38759.4		8100.12	3300.17	11590.1	278642
Africa		1993	7843.99	0	146.011	23963.4	38759.4		8661.29	3343.89	11657.7	279918
Africa		1994	8052.44	0	152.124	27290.7	38759.4		8910.8	4366.59	12128.6	282286
Africa		1995	8334.42	0	157.972	30081.2	38759.4		9205.7	4577.72	12120.6	286467
Africa		1996	8592.74	0	159.678	26204.3	43641.9		9330.29	4823.76	10360.9	290616
Africa		1997	8806.88	0	169.308	24829.4	46737.5		9412.8	4881.49	10068.3	292042
Africa		1998	9141.57	0	174.857	24718.5	57137.4		9493.35	5000.5	9856.83	310380
Africa		1999	9374.35	0	198.943	22818.5	52008.8		9682.91	4924.26	8521.94	308005
Africa		2000	9653.39	0	224.327	24796.6	43951.7		10034.6	4974.37	7504.39	312017
Africa		2001	9859.06	0	216.685	26043.3	32760.3		10173.4	5034.22	7552.55	316121
Africa		2002	10078	0	227.638	24058.1	35108.1		10329.7	5167.43	7551.88	320326
Africa		2003	10353.9	0	230.924	22836	34361.6		10458.2	5442.1	7839.51	335517
Africa		2004	10568.1	0	219.412	23532.3	37061		10882.5	5632.14	8018.45	335306
Africa		2005	10785.1	0	211.463	25410.3	41123.2		11458.5	5738.8	8005.59	353991
Africa		2006	11000.6	0	207.955	40270	36853		11665.1	5742.58	6558.71	341217
Africa		2007	11216.9	0	217.601	67704.1	35522.2		11982.8	5919.55	7921.21	356349
Africa		2008	11432.8	0	222.005	45430.9	35665.1		12246.6	6047.27	7305.62	369215
Africa		2009	11648.8	0	223.648	48816.1	33341		12588	5995.13	7873.93	360914
Africa		2010	11864.7	0	204.047	48421.9	35510.6		12838.4	5974.05	9225.19	375663
Africa		2011										381437
Africa		2012										381041
Africa		2013										390148
Africa		2014										392481
Africa		2030										427057
Africa		2050										510654
Albania	ALB	1961										664.609
Albania	ALB	1962										666.227
Albania	ALB	1963										655.672
Albania	ALB	1964										663.357
Albania	ALB	1965										704.094
Albania	ALB	1966										711.189
Albania	ALB	1967										744.425
Albania	ALB	1968										764.109
Albania	ALB	1969										726.236
Albania	ALB	1970										761.536
Albania	ALB	1971										790.156
Albania	ALB	1972										786.203
Albania	ALB	1973										819.152
Albania	ALB	1974										836.337
Albania	ALB	1975										841.951
Albania	ALB	1976										944.103
Albania	ALB	1977										997.135
Albania	ALB	1978										1172.02
Albania	ALB	1979										1194.15
Albania	ALB	1980										1209.33
Albania	ALB	1981										1248.89
Albania	ALB	1982										1250.4
Albania	ALB	1983										1285.47
Albania	ALB	1984										1300.8
Albania	ALB	1985										1273.48
Albania	ALB	1986										1306.35
Albania	ALB	1987										1303.61
Albania	ALB	1988										1367.3
Albania	ALB	1989										1461.06
Albania	ALB	1990	66.5595	0	2.3096	37.3815	10.1395		27.6468	23.2886	318.321	1402.7
Albania	ALB	1991	62.4746	0	1.7542	26.7874	10.1395		24.0593	15.4127	119.932	1049.73
Albania	ALB	1992	68.4815	0	1.4422	19.759	10.1395		20.7341	7.6631	204.903	994.97
Albania	ALB	1993	73.1849	0	1.8966	21.8722	10.1395		19.2597	5.2642	67.1094	1069.37
Albania	ALB	1994	76.8652	0	2.5101	27.7364	10.1395		18.3551	6.4169	47.3916	1313.09
Albania	ALB	1995	72.0146	0	2.5911	22.6805	10.1395		17.4036	5.5097	39.2224	1310.14
Albania	ALB	1996	75.9875	0	2.6176	20.5498	5.4228		17.0376	5.0244	32.7131	1158.05
Albania	ALB	1997	68.5675	0	2.154	18.2913	13.3678		16.0084	3.5799	32.4914	1087.61
Albania	ALB	1998	68.293	0	2.9136	26.9781	6.6185		15.0985	4.2614	32.3547	1127
Albania	ALB	1999	72.7357	0	10.3934	36.9705	5.3559		36.265	18.9447	32.2859	1070.71
Albania	ALB	2000	70.4252	0	12.4496	110.662	31.2545		36.164	15.0421	32.271	1128.9
Albania	ALB	2001	71.3047	0	11.759	36.848	0.2951		36.8881	15.3412	31.9393	1087.82
Albania	ALB	2002	74.6363	0	12.2782	38.3661	0		37.5407	16.5579	31.6752	1235.97
Albania	ALB	2003	75.8025	0	11.8629	46.2615	0.9446		16.489	18.4423	31.4566	1248.73
Albania	ALB	2004	76.2525	0	11.7852	35.8646	0		38.6713	17.3468	31.2542	1202.78
Albania	ALB	2005	76.6976	0	8.54	41.7869	0.1854		32.5819	20.0664	31.0465	1203.96
Albania	ALB	2006	77.1455	0	8.5921	35.5183	0.2303		56.0551	18.0798	31.142	1147.42
Albania	ALB	2007	77.5935	0	11.559	34.9338	79.2825		31.5239	17.7656	31.2815	1121.82
Albania	ALB	2008	78.042	0	13.9661	37.4572	1.6759		35.4116	18.8806	31.4207	1064.27
Albania	ALB	2009	78.4902	0	12.5869	32.503	0.0171		31.5019	19.8364	31.5453	1063.15
Albania	ALB	2010	78.9383	0	12.6308	33.4959	0.0992		33.967	21.8754	31.6699	1072.55
Albania	ALB	2011										1088.52
Albania	ALB	2012										1094.99
Albania	ALB	2013										1067.67
Albania	ALB	2014										1085.82
Albania	ALB	2030										1333.54
Albania	ALB	2050										1358.78
Algeria	DZA	1961										1370.2
Algeria	DZA	1962										1430.63
Algeria	DZA	1963										1296.6
Algeria	DZA	1964										1299.66
Algeria	DZA	1965										1503.81
Algeria	DZA	1966										1489.4
Algeria	DZA	1967										1798.67
Algeria	DZA	1968										1957.22
Algeria	DZA	1969										2041.22
Algeria	DZA	1970										2177.3
Algeria	DZA	1971										2360.96
Algeria	DZA	1972										2533.54
Algeria	DZA	1973										2410.36
Algeria	DZA	1974										2396.44
Algeria	DZA	1975										2430.37
Algeria	DZA	1976										2440.29
Algeria	DZA	1977										2527.92
Algeria	DZA	1978										2695.26
Algeria	DZA	1979										2937.08
Algeria	DZA	1980										3292.25
Algeria	DZA	1981										3136.88
Algeria	DZA	1982										3200.23
Algeria	DZA	1983										3392.68
Algeria	DZA	1984										3566.97
Algeria	DZA	1985										3755.81
Algeria	DZA	1986										3774.96
Algeria	DZA	1987										3627.37
Algeria	DZA	1988										3353.95
Algeria	DZA	1989										3489.34
Algeria	DZA	1990	381.024	0	0.462	273.231	41.2661		103.833	198.693	716.837	3663.09
Algeria	DZA	1991	390.522	0	0.4957	287.113	41.2661		107.328	202.601	733.27	3589.92
Algeria	DZA	1992	415.536	0	0.5081	292.433	41.2661		109.818	255.108	698.304	3733.77
Algeria	DZA	1993	430.426	0	0.5353	292.928	41.2661		111.93	246.591	613.767	3791.69
Algeria	DZA	1994	434.143	0	0.518	279.538	41.2661		113.224	252.608	488.068	3568.82
Algeria	DZA	1995	436.973	0	0.5001	276.06	41.2661		114.443	273.315	213.954	3465.86
Algeria	DZA	1996	444.493	0	0.5145	273.21	41.1017		115.401	265.113	109.317	3543.61
Algeria	DZA	1997	434.202	0	0.5231	271.347	30.3664		116.056	235.724	242.804	3388.02
Algeria	DZA	1998	475.171	0	0.5356	275.499	32.103		120.819	225.03	368.344	3955.31
Algeria	DZA	1999	481.839	0	0.548	276.79	33.5925		124.5	222.895	552.63	3857.29
Algeria	DZA	2000	482.785	0	0.954	285.536	165.087		126.45	222.051	672.178	3760.73
Algeria	DZA	2001	483.882	0	0.7632	288.383	3.282		129.927	209.132	855.675	3935.51
Algeria	DZA	2002	503.496	0	0	352.842	7.919		132.138	207.688	732.259	3778.18
Algeria	DZA	2003	517.499	0	0.4244	317.594	15.1534		135.398	219.19	763.947	3963.54
Algeria	DZA	2004	525.484	0	0.4685	319.515	5.2666		141.176	217.289	784.166	4644.82
Algeria	DZA	2005	533.525	0	0.597	325.271	30.2737		145.431	219.044	783.423	3977.88
Algeria	DZA	2006	541.539	0	0.6833	332.453	46.6262		149.014	222.036	288.534	4324.61
Algeria	DZA	2007	549.565	0	0.7908	358.573	136.323		152.546	239.97	1271.25	4355.31
Algeria	DZA	2008	557.585	0	0.8876	361.954	50.8378		156.871	249.779	1271.89	4027.52
Algeria	DZA	2009	565.607	0	1.4719	471.125	0		165.159	338.143	1434.72	4733.01
Algeria	DZA	2010	573.627	0	1.4526	469.218	3.0017		159.785	340.668	1597.54	4948.53
Algeria	DZA	2011										4995.15
Algeria	DZA	2012										5464.15
Algeria	DZA	2013										5343.45
Algeria	DZA	2014										6942.1
Algeria	DZA	2030										5651.44
Algeria	DZA	2050										7058.02
American Samoa	ASM	1961										1.132
American Samoa	ASM	1962										1.0634
American Samoa	ASM	1963										1.2978
American Samoa	ASM	1964										1.5458
American Samoa	ASM	1965										1.6198
American Samoa	ASM	1966										1.5275
American Samoa	ASM	1967										1.1713
American Samoa	ASM	1968										1.0508
American Samoa	ASM	1969										1.0919
American Samoa	ASM	1970										1.0927
American Samoa	ASM	1971										1.0656
American Samoa	ASM	1972										1.0554
American Samoa	ASM	1973										1.059
American Samoa	ASM	1974										1.047
American Samoa	ASM	1975										1.0409
American Samoa	ASM	1976										1.035
American Samoa	ASM	1977										1.0725
American Samoa	ASM	1978										1.0338
American Samoa	ASM	1979										0.9862
American Samoa	ASM	1980										0.9776
American Samoa	ASM	1981										0.9968
American Samoa	ASM	1982										1.0438
American Samoa	ASM	1983										1.0885
American Samoa	ASM	1984										1.1314
American Samoa	ASM	1985										1.1585
American Samoa	ASM	1986										1.1777
American Samoa	ASM	1987										1.2047
American Samoa	ASM	1988										1.2239
American Samoa	ASM	1989										1.2904
American Samoa	ASM	1990	0	0		0.0032	0		0.0001	0	0.0789	1.0333
American Samoa	ASM	1991	0	0		0.0033	0		0.0001	0	0.0805	1.0368
American Samoa	ASM	1992	0	0		0.0033	0		0.0001	0	0.082	1.0385
American Samoa	ASM	1993	0	0		0.0033	0		0.0001	0	0.0833	1.0459
American Samoa	ASM	1994	0	0		0.0033	0		0.0001	0	0.0844	1.0493
American Samoa	ASM	1995	0	0		0.0034	0		0.0001	0	0.0855	1.0477
American Samoa	ASM	1996	0	0		0.0034	0		0.0001	0	0.0863	1.0495
American Samoa	ASM	1997	0	0		0.0035	0		0.0001	0	0.0871	1.0496
American Samoa	ASM	1998	0	0		0.0035	0		0.0001	0	0.0878	1.0493
American Samoa	ASM	1999	0	0		0.0287	0		0.0001	0	0.0886	1.0494
American Samoa	ASM	2000	0	0		0.0873	0		0.0001	0	0.0896	1.0477
American Samoa	ASM	2001	0	0		0.0972	0		0.0001	0	0.0889	1.05
American Samoa	ASM	2002	0	0		0.0972	0		0.0001	0	0.0884	1.05
American Samoa	ASM	2003	0	0		0.0972	0		0.0001	0	0.0879	1.0501
American Samoa	ASM	2004	0	0		0.0972	0		0.0001	0	0.0873	1.0495
American Samoa	ASM	2005	0	0		0.0972	0		0.0001	0	0.0865	1.0495
American Samoa	ASM	2006	0	0		0.0972	0		0.0001	0	0.0883	1.0575
American Samoa	ASM	2007	0	0		0.0972	0		0.0001	0	0.0902	1.0655
American Samoa	ASM	2008	0	0		0.0972	0		0.0001	0	0.0921	1.0673
American Samoa	ASM	2009	0	0		0.0972	0		0.0001	0	0.094	1.0657
American Samoa	ASM	2010	0	0		0.0972	0		0.0001	0	0.0959	1.0657
American Samoa	ASM	2011										1.0657
American Samoa	ASM	2012										1.0657
American Samoa	ASM	2013										1.0657
American Samoa	ASM	2014										1.0657
American Samoa	ASM	2030										1.6774
American Samoa	ASM	2050										2.451
Americas		1961										233980
Americas		1962										242125
Americas		1963										250285
Americas		1964										257746
Americas		1965										269376
Americas		1966										278666
Americas		1967										289653
Americas		1968										293558
Americas		1969										298785
Americas		1970										306662
Americas		1971										314915
Americas		1972										323850
Americas		1973										337894
Americas		1974										341973
Americas		1975										363523
Americas		1976										372924
Americas		1977										374489
Americas		1978										374761
Americas		1979										381553
Americas		1980										392623
Americas		1981										396259
Americas		1982										388003
Americas		1983										391401
Americas		1984										405532
Americas		1985										401046
Americas		1986										400326
Americas		1987										402119
Americas		1988										398336
Americas		1989										409927
Americas		1990	13971.6	0	7167.96	49722.6	17394.9		11274.3	53877.4	58223.2	444395
Americas		1991	14553.8	0	7114.32	48453.8	17394.9		11584.5	56118.6	59022.3	445757
Americas		1992	14958.3	0	7343.45	48903.6	17394.9		12065.9	59633.2	59709.2	454400
Americas		1993	15321.9	0	7436.32	50641.9	17394.9		11649.9	62405.5	61701.5	460495
Americas		1994	16006.2	0	7705.98	48193.5	17394.9		11825.8	64990.1	65244.7	466982
Americas		1995	16170.7	0	7934.66	49055.6	17394.9		12196.3	65121.1	66473.6	470367
Americas		1996	16640.5	0	8062.3	48669.1	14356.3		12558.2	67605.7	68358.4	474233
Americas		1997	16998.8	0	8098.13	49417.3	13153.3		12381.1	70056.2	63023	477064
Americas		1998	17440.8	0	8256.52	57166.6	26719.6		11889.5	71817.4	49567.3	485112
Americas		1999	18032.3	0	8367.3	52385.6	21136.7		11829.5	72103.5	45942	482430
Americas		2000	18420.7	0	7069.55	49692.2	10480.7		12057.9	84238.4	48667.6	479375
Americas		2001	18694.4	0	6866.14	48454.9	5074.59		12233	81544.3	43672.7	489343
Americas		2002	18977.8	0	7108.79	48548	14105.8		11709.2	79653.1	40554.5	493874
Americas		2003	19443.6	0	7012.39	49903.3	17832		11586.3	77778.5	40187.9	515225
Americas		2004	19747	0	7354.45	52439.8	19647.2		12811.2	76327.4	38989.2	521920
Americas		2005	20049	0	7892.67	51780.8	21154.7		12949.4	73864.1	39418.4	524830
Americas		2006	20351	0	8340.03	41927.1	16614.9		13282.4	73223.6	36431.4	524401
Americas		2007	20653.3	0	8165.26	42805.3	27861		13075.6	72767.5	39683.8	547487
Americas		2008	20955.9	0	6982.08	40819.7	14807.5		13665.5	68494.5	37885.4	534004
Americas		2009	21280.9	0	6668.99	40679.8	6407.5		13372.6	65159.6	34165	530704
Americas		2010	21634.9	0	6768.32	45034.8	30784.2		13587.3	67250.2	35789.2	551077
Americas		2011										560395
Americas		2012										567319
Americas		2013										569207
Americas		2014										573650
Americas		2030										643426
Americas		2050										699531
Andorra	AND	1990										0
Andorra	AND	1991										0
Andorra	AND	1992										0
Andorra	AND	1993										0
Andorra	AND	1994										0
Andorra	AND	1995										0
Andorra	AND	1996										0
Andorra	AND	1997										0
Andorra	AND	1998										0
Andorra	AND	1999										0
Andorra	AND	2000										0
Andorra	AND	2001										0
Andorra	AND	2002										0
Andorra	AND	2003										0
Andorra	AND	2004										0
Andorra	AND	2005										0
Andorra	AND	2006										0
Andorra	AND	2007										0
Andorra	AND	2008										0
Andorra	AND	2009										0
Andorra	AND	2010										0
Andorra	AND	2011										0
Andorra	AND	2012										0
Andorra	AND	2013										0
Andorra	AND	2014										0
Andorra	AND	2030										0
Andorra	AND	2050										0
Angola	AGO	1961										871.454
Angola	AGO	1962										923.604
Angola	AGO	1963										958.587
Angola	AGO	1964										1041.3
Angola	AGO	1965										1125.4
Angola	AGO	1966										1179.38
Angola	AGO	1967										1286.89
Angola	AGO	1968										1295.54
Angola	AGO	1969										1404.07
Angola	AGO	1970										1506.56
Angola	AGO	1971										1649.37
Angola	AGO	1972										1698.94
Angola	AGO	1973										1726.02
Angola	AGO	1974										1743.81
Angola	AGO	1975										1753.21
Angola	AGO	1976										1662.79
Angola	AGO	1977										1770.19
Angola	AGO	1978										1810.65
Angola	AGO	1979										1873.29
Angola	AGO	1980										1932.28
Angola	AGO	1981										1930.8
Angola	AGO	1982										1953.43
Angola	AGO	1983										1993.89
Angola	AGO	1984										2026.94
Angola	AGO	1985										2117.36
Angola	AGO	1986										2111.17
Angola	AGO	1987										2067.34
Angola	AGO	1988										2032.55
Angola	AGO	1989										2017.75
Angola	AGO	1990	88.6101	0	0.9348	1717.25	4935.16		46.9647	70.6886	17.6307	14642.1
Angola	AGO	1991	80.6846	0	1.0417	1246.21	4935.16		48.1194	71.2014	18.0315	14675.7
Angola	AGO	1992	83.301	0	1.0258	2539.6	4935.16		49.4258	72.6039	18.4773	14719.3
Angola	AGO	1993	83.7766	0	1.086	960.458	4935.16		52.9697	74.0891	18.9419	14661
Angola	AGO	1994	93.4163	0	1.293	1314.22	4935.16		60.7696	75.0152	19.3892	14606.2
Angola	AGO	1995	93.7028	0	1.0794	1373.18	4935.16		61.4516	85.0503	19.7949	14599.6
Angola	AGO	1996	103.522	0	1.037	1028.26	6198.85		64.3668	98.9041	20.1508	14054.5
Angola	AGO	1997	111.027	0	1.0645	61.4426	5613.12		66.4283	102.98	20.4693	13803.9
Angola	AGO	1998	108.398	0	0.8105	49.1031	7172.55		70.0522	108.783	20.773	15270.5
Angola	AGO	1999	108.304	0	1.1999	54.0807	6639.74		72.8993	110.652	21.0936	14099.8
Angola	AGO	2000	116.446	0	0	64.2901	5354.81		74.6855	98.7496	21.4529	14517.3
Angola	AGO	2001	119.595	0	0	72.4697	3380.46		76.3288	97.7229	21.416	14706.4
Angola	AGO	2002	125.853	0	0	83.3991	4290.54		78.5255	97.0116	21.3902	14561.9
Angola	AGO	2003	132.483	0	8.6559	106.526	4258.2		79.9664	100.074	21.3636	16443.9
Angola	AGO	2004	136.386	0	9.2002	77.3079	5024.77		81.8288	106.328	21.3204	16971
Angola	AGO	2005	140.358	0	6.4013	65.6877	5111.38		83.0078	103.323	21.2499	16887.4
Angola	AGO	2006	144.295	0	5.2739	116.885	4161.56		87.4699	99.2234	21.7739	15181.6
Angola	AGO	2007	148.25	0	3.3108	102.433	4439.52		89.4155	102.299	22.336	16484.5
Angola	AGO	2008	152.196	0	1.7655	115.559	4245.35		92.3989	102.652	22.898	15582.8
Angola	AGO	2009	156.142	0	1.2452	126.567	4450.8		96.0907	109.164	23.4474	15769.3
Angola	AGO	2010	160.088	0	1.2745	145.055	4633.3		99.3724	120.792	23.9967	16610.2
Angola	AGO	2011										17167.8
Angola	AGO	2012										15728.9
Angola	AGO	2013										16849.9
Angola	AGO	2014										16210.8
Angola	AGO	2030										17146.8
Angola	AGO	2050										19018.8
Anguilla	AIA	1990	0	0		0.0133	0		0.0001	0.0982	0.0151	0
Anguilla	AIA	1991	0	0		0.0135	0		0.0001	0.0963	0.0155	0
Anguilla	AIA	1992	0	0		0.0135	0		0.0001	0.0938	0.0159	0
Anguilla	AIA	1993	0	0		0.0135	0		0.0001	0.087	0.0161	0
Anguilla	AIA	1994	0	0		0.0141	0		0.0001	0.0876	0.0164	0
Anguilla	AIA	1995	0	0		0.0158	0		0.0001	0.0924	0.0166	0
Anguilla	AIA	1996	0	0		0.0161	0		0.0001	0.0928	0.0168	0
Anguilla	AIA	1997	0	0		0.0163	0		0.0002	0.0921	0.017	0
Anguilla	AIA	1998	0	0		0.0167	0		0.0002	0.0918	0.0171	0
Anguilla	AIA	1999	0	0		0.017	0		0.0002	0.091	0.0173	0
Anguilla	AIA	2000	0	0		0.0172	0		0.0002	0.0918	0.0174	0
Anguilla	AIA	2001	0	0		0.0175	0		0.0002	0.0927	0.0172	0
Anguilla	AIA	2002	0	0		0.0178	0		0.0002	0.0963	0.017	0
Anguilla	AIA	2003	0	0		0.018	0		0.0002	0.0944	0.0168	0
[truncated: 13,517 more rows]
[truncated: 4 more columns]
